# Supplementary material for: Ribosome profiling shows variable sensitivity to detect open reading frames for conventional and different types of cryptic T cell antigens
Source: Mol Ther Methods Clin Dev. 2024 Dec 6;33(1):101391. doi: 10.1016/j.omtm.2024.101391 (PMC11731205; doi:10.1016/j.omtm.2024.101391)
Supplement: Table S1. Overview of HLA I-restricted MiHAs investigated for detection of MiHA-ORFs by Ribo-seq — The six EBV-LCLs selected for ribosome profiling have been tested for recognition by MiHA-specific Tcell clones in IFNγ ELISA (column N; Fuchs et a. Blood 2024). Asterisks indicate results where Tcell recognition was absent, whereas the EBV-LCL was positive for the MiHA, probably due to weak reactivity of the Tcell clone, or results where Tcell recognition was observed, although the EBV-LCL was negative for the MiHA, potentially due to crossreactivity of the Tcell clone. n.d. = not determined; n.a. = not applicable. [file mmc1.xlsx]

## Sheet: Table S1
Table S1: Overview of HLA-I-restricted MiHAs investigated for detection of MiHA-ORFs by Ribo-seq. The six EBV-LCLs selected for ribosome profiling have been tested for recognition by MiHA-specific T-cell clones in IFNγ ELISA (column N; Fuchs et al, Blood 2024). Asterisks indicate results where T-cell recognition was absent, whereas the EBV-LCL was positive for the MiHA, probably due to weak react…
MiHA	Gene	Type of MiHA-ORF	Peptide sequence [patient AA/donor AA]	HLA restriction	SNP	MiHA Variant	Allelic variant	EBV-LCL	Gender	HLAs expressed by EBV-LCL	Genotyping	Gene expression [RPKM]	Positive for HLA-restriction allele	EBV-LCL tested for recognition by MiHA-specific T-cell clone	MiHA encoded	Recognition by MiHA-specific T-cell clone	MiHA-ORF detected by Ribo-seq	ORF length [number of AAs]
ACC-1C	BCL2A1	Annotated ORF	DYLQ[C/Y]VLQI	A*24:02	rs1138357	C	T	HG00114	male	A*01:01, A*03:01, B*07:02, B*08:01, C*07:01, C*07:02	CC	41.3538	no	no	yes	n.d.	yes	188
ACC-1C	BCL2A1	Annotated ORF	DYLQ[C/Y]VLQI	A*24:02	rs1138357	C	T	HG00282	female	A*02:01, A*03:01, B*07:02, B*40:01, C*03:04, C*07:02	CC	87.2486	no	no	yes	n.d.	yes	188
ACC-1C	BCL2A1	Annotated ORF	DYLQ[C/Y]VLQI	A*24:02	rs1138357	C	T	NA12005	male	A*29:02, A*02:01, B*07:02, B*27:03, C*07:02, C*01:02	CC	105.658	no	no	yes	n.d.	yes	188
ACC-1C	BCL2A1	Annotated ORF	DYLQ[C/Y]VLQI	A*24:02	rs1138357	C	T	NA12044	female	A*02:01, A*01:01, B*07:02, B*07:02, C*07:02, C*07:02	TC	127.811	no	no	yes	n.d.	yes	188
ACC-1C	BCL2A1	Annotated ORF	DYLQ[C/Y]VLQI	A*24:02	rs1138357	C	T	NA12717	female	A*01:01, A*02:01, B*07:02, B*08:01, C*07:01, C*07:02	TC	50.1765	no	no	yes	n.d.	yes	188
ACC-1C	BCL2A1	Annotated ORF	DYLQ[C/Y]VLQI	A*24:02	rs1138357	C	T	NA12751	female	A*01:01, A*02:01, B*07:02, B*08:01, C*07:01, C*07:02	TC	71.8278	no	no	yes	n.d.	yes	188
ACC-1Y	BCL2A1	Annotated ORF	DYLQ[Y/C]VLQI	A*24:02	rs1138357	T	C	HG00114	male	A*01:01, A*03:01, B*07:02, B*08:01, C*07:01, C*07:02	CC	41.3538	no	no	no	n.d.	see ACC-1C	see ACC-1C
ACC-1Y	BCL2A1	Annotated ORF	DYLQ[Y/C]VLQI	A*24:02	rs1138357	T	C	HG00282	female	A*02:01, A*03:01, B*07:02, B*40:01, C*03:04, C*07:02	CC	87.2486	no	no	no	n.d.	see ACC-1C	see ACC-1C
ACC-1Y	BCL2A1	Annotated ORF	DYLQ[Y/C]VLQI	A*24:02	rs1138357	T	C	NA12005	male	A*29:02, A*02:01, B*07:02, B*27:03, C*07:02, C*01:02	CC	105.658	no	no	no	n.d.	see ACC-1C	see ACC-1C
ACC-1Y	BCL2A1	Annotated ORF	DYLQ[Y/C]VLQI	A*24:02	rs1138357	T	C	NA12044	female	A*02:01, A*01:01, B*07:02, B*07:02, C*07:02, C*07:02	TC	127.811	no	no	yes	n.d.	see ACC-1C	see ACC-1C
ACC-1Y	BCL2A1	Annotated ORF	DYLQ[Y/C]VLQI	A*24:02	rs1138357	T	C	NA12717	female	A*01:01, A*02:01, B*07:02, B*08:01, C*07:01, C*07:02	TC	50.1765	no	no	yes	n.d.	see ACC-1C	see ACC-1C
ACC-1Y	BCL2A1	Annotated ORF	DYLQ[Y/C]VLQI	A*24:02	rs1138357	T	C	NA12751	female	A*01:01, A*02:01, B*07:02, B*08:01, C*07:01, C*07:02	TC	71.8278	no	no	yes	n.d.	see ACC-1C	see ACC-1C
ACC-2D (B*44:02)	BCL2A1	Annotated ORF	KEFED[D/G]IINW	B*44:02	rs3826007	T	C	HG00114	male	A*01:01, A*03:01, B*07:02, B*08:01, C*07:01, C*07:02	CC	41.3538	no	no	no	n.d.	see ACC-1C	see ACC-1C
ACC-2D (B*44:02)	BCL2A1	Annotated ORF	KEFED[D/G]IINW	B*44:02	rs3826007	T	C	HG00282	female	A*02:01, A*03:01, B*07:02, B*40:01, C*03:04, C*07:02	CC	87.2486	no	no	no	n.d.	see ACC-1C	see ACC-1C
ACC-2D (B*44:02)	BCL2A1	Annotated ORF	KEFED[D/G]IINW	B*44:02	rs3826007	T	C	NA12005	male	A*29:02, A*02:01, B*07:02, B*27:03, C*07:02, C*01:02	CC	105.658	no	no	no	n.d.	see ACC-1C	see ACC-1C
ACC-2D (B*44:02)	BCL2A1	Annotated ORF	KEFED[D/G]IINW	B*44:02	rs3826007	T	C	NA12044	female	A*02:01, A*01:01, B*07:02, B*07:02, C*07:02, C*07:02	TC	127.811	no	no	yes	n.d.	see ACC-1C	see ACC-1C
ACC-2D (B*44:02)	BCL2A1	Annotated ORF	KEFED[D/G]IINW	B*44:02	rs3826007	T	C	NA12717	female	A*01:01, A*02:01, B*07:02, B*08:01, C*07:01, C*07:02	TC	50.1765	no	no	yes	n.d.	see ACC-1C	see ACC-1C
ACC-2D (B*44:02)	BCL2A1	Annotated ORF	KEFED[D/G]IINW	B*44:02	rs3826007	T	C	NA12751	female	A*01:01, A*02:01, B*07:02, B*08:01, C*07:01, C*07:02	TC	71.8278	no	no	yes	n.d.	see ACC-1C	see ACC-1C
ACC-2D (B*44:03)	BCL2A1	Annotated ORF	KEFED[D/G]IINW	B*44:03	rs3826007	T	C	HG00114	male	A*01:01, A*03:01, B*07:02, B*08:01, C*07:01, C*07:02	CC	41.3538	no	no	no	n.d.	see ACC-1C	see ACC-1C
ACC-2D (B*44:03)	BCL2A1	Annotated ORF	KEFED[D/G]IINW	B*44:03	rs3826007	T	C	HG00282	female	A*02:01, A*03:01, B*07:02, B*40:01, C*03:04, C*07:02	CC	87.2486	no	no	no	n.d.	see ACC-1C	see ACC-1C
ACC-2D (B*44:03)	BCL2A1	Annotated ORF	KEFED[D/G]IINW	B*44:03	rs3826007	T	C	NA12005	male	A*29:02, A*02:01, B*07:02, B*27:03, C*07:02, C*01:02	CC	105.658	no	no	no	n.d.	see ACC-1C	see ACC-1C
ACC-2D (B*44:03)	BCL2A1	Annotated ORF	KEFED[D/G]IINW	B*44:03	rs3826007	T	C	NA12044	female	A*02:01, A*01:01, B*07:02, B*07:02, C*07:02, C*07:02	TC	127.811	no	no	yes	n.d.	see ACC-1C	see ACC-1C
ACC-2D (B*44:03)	BCL2A1	Annotated ORF	KEFED[D/G]IINW	B*44:03	rs3826007	T	C	NA12717	female	A*01:01, A*02:01, B*07:02, B*08:01, C*07:01, C*07:02	TC	50.1765	no	no	yes	n.d.	see ACC-1C	see ACC-1C
ACC-2D (B*44:03)	BCL2A1	Annotated ORF	KEFED[D/G]IINW	B*44:03	rs3826007	T	C	NA12751	female	A*01:01, A*02:01, B*07:02, B*08:01, C*07:01, C*07:02	TC	71.8278	no	no	yes	n.d.	see ACC-1C	see ACC-1C
ACC-6	HMSD	Alternative ORF	MEIFIEVFSHF	B*44:03	rs9945924	A	G	HG00114	male	A*01:01, A*03:01, B*07:02, B*08:01, C*07:01, C*07:02	GG	6.8765	no	no	no	n.d.	no	n.a.
ACC-6	HMSD	Alternative ORF	MEIFIEVFSHF	B*44:03	rs9945924	A	G	HG00282	female	A*02:01, A*03:01, B*07:02, B*40:01, C*03:04, C*07:02	GG	4.30778	no	no	no	n.d.	no	n.a.
ACC-6	HMSD	Alternative ORF	MEIFIEVFSHF	B*44:03	rs9945924	A	G	NA12005	male	A*29:02, A*02:01, B*07:02, B*27:03, C*07:02, C*01:02	GG	15.4429	no	no	no	n.d.	no	n.a.
ACC-6	HMSD	Alternative ORF	MEIFIEVFSHF	B*44:03	rs9945924	A	G	NA12044	female	A*02:01, A*01:01, B*07:02, B*07:02, C*07:02, C*07:02	GG	25.4324	no	no	no	n.d.	no	n.a.
ACC-6	HMSD	Alternative ORF	MEIFIEVFSHF	B*44:03	rs9945924	A	G	NA12717	female	A*01:01, A*02:01, B*07:02, B*08:01, C*07:01, C*07:02	AG	9.9698	no	no	yes	n.d.	no	n.a.
ACC-6	HMSD	Alternative ORF	MEIFIEVFSHF	B*44:03	rs9945924	A	G	NA12751	female	A*01:01, A*02:01, B*07:02, B*08:01, C*07:01, C*07:02	GG	9.62044	no	no	no	n.d.	no	n.a.
CTSH-A31	CTSH	Annotated ORF	ATLPLLCA[R/G]	A*31:01	rs2289702	T	C	HG00114	male	A*01:01, A*03:01, B*07:02, B*08:01, C*07:01, C*07:02	CC	231.477	no	no	no	n.d.	yes	446
CTSH-A31	CTSH	Annotated ORF	ATLPLLCA[R/G]	A*31:01	rs2289702	T	C	HG00282	female	A*02:01, A*03:01, B*07:02, B*40:01, C*03:04, C*07:02	CC	326.23	no	no	no	n.d.	yes	446
CTSH-A31	CTSH	Annotated ORF	ATLPLLCA[R/G]	A*31:01	rs2289702	T	C	NA12005	male	A*29:02, A*02:01, B*07:02, B*27:03, C*07:02, C*01:02	CC	361.21	no	no	no	n.d.	yes	446
CTSH-A31	CTSH	Annotated ORF	ATLPLLCA[R/G]	A*31:01	rs2289702	T	C	NA12044	female	A*02:01, A*01:01, B*07:02, B*07:02, C*07:02, C*07:02	TC	133.022	no	no	yes	n.d.	yes	446
CTSH-A31	CTSH	Annotated ORF	ATLPLLCA[R/G]	A*31:01	rs2289702	T	C	NA12717	female	A*01:01, A*02:01, B*07:02, B*08:01, C*07:01, C*07:02	CC	125.758	no	no	no	n.d.	yes	446
CTSH-A31	CTSH	Annotated ORF	ATLPLLCA[R/G]	A*31:01	rs2289702	T	C	NA12751	female	A*01:01, A*02:01, B*07:02, B*08:01, C*07:01, C*07:02	CC	216.277	no	no	no	n.d.	yes	446
CTSH-A33	CTSH	Annotated ORF	WATLPLLCA[R/G]	A*33:03	rs2289702	T	C	HG00114	male	A*01:01, A*03:01, B*07:02, B*08:01, C*07:01, C*07:02	CC	231.477	no	no	no	n.d.	see CTSH-A31	see CTSH-A31
CTSH-A33	CTSH	Annotated ORF	WATLPLLCA[R/G]	A*33:03	rs2289702	T	C	HG00282	female	A*02:01, A*03:01, B*07:02, B*40:01, C*03:04, C*07:02	CC	326.23	no	no	no	n.d.	see CTSH-A31	see CTSH-A31
CTSH-A33	CTSH	Annotated ORF	WATLPLLCA[R/G]	A*33:03	rs2289702	T	C	NA12005	male	A*29:02, A*02:01, B*07:02, B*27:03, C*07:02, C*01:02	CC	361.21	no	no	no	n.d.	see CTSH-A31	see CTSH-A31
CTSH-A33	CTSH	Annotated ORF	WATLPLLCA[R/G]	A*33:03	rs2289702	T	C	NA12044	female	A*02:01, A*01:01, B*07:02, B*07:02, C*07:02, C*07:02	TC	133.022	no	no	yes	n.d.	see CTSH-A31	see CTSH-A31
CTSH-A33	CTSH	Annotated ORF	WATLPLLCA[R/G]	A*33:03	rs2289702	T	C	NA12717	female	A*01:01, A*02:01, B*07:02, B*08:01, C*07:01, C*07:02	CC	125.758	no	no	no	n.d.	see CTSH-A31	see CTSH-A31
CTSH-A33	CTSH	Annotated ORF	WATLPLLCA[R/G]	A*33:03	rs2289702	T	C	NA12751	female	A*01:01, A*02:01, B*07:02, B*08:01, C*07:01, C*07:02	CC	216.277	no	no	no	n.d.	see CTSH-A31	see CTSH-A31
DDX3Y-A2	DDX3Y	Annotated ORF	FLLDILGAT	A*02:01	Y-chromosome	n.a.	n.a.	HG00114	male	A*01:01, A*03:01, B*07:02, B*08:01, C*07:01, C*07:02	present	63.8104	no	no	yes	n.d.	yes	671
DDX3Y-A2	DDX3Y	Annotated ORF	FLLDILGAT	A*02:01	Y-chromosome	n.a.	n.a.	HG00282	female	A*02:01, A*03:01, B*07:02, B*40:01, C*03:04, C*07:02	absent	n.a.	yes	no	no	n.d.	n.a.	n.a.
DDX3Y-A2	DDX3Y	Annotated ORF	FLLDILGAT	A*02:01	Y-chromosome	n.a.	n.a.	NA12005	male	A*29:02, A*02:01, B*07:02, B*27:03, C*07:02, C*01:02	present	34.7332	yes	no	yes	n.d.	yes	669
DDX3Y-A2	DDX3Y	Annotated ORF	FLLDILGAT	A*02:01	Y-chromosome	n.a.	n.a.	NA12044	female	A*02:01, A*01:01, B*07:02, B*07:02, C*07:02, C*07:02	absent	n.a.	yes	no	no	n.d.	n.a.	n.a.
DDX3Y-A2	DDX3Y	Annotated ORF	FLLDILGAT	A*02:01	Y-chromosome	n.a.	n.a.	NA12717	female	A*01:01, A*02:01, B*07:02, B*08:01, C*07:01, C*07:02	absent	n.a.	yes	no	no	n.d.	n.a.	n.a.
DDX3Y-A2	DDX3Y	Annotated ORF	FLLDILGAT	A*02:01	Y-chromosome	n.a.	n.a.	NA12751	female	A*01:01, A*02:01, B*07:02, B*08:01, C*07:01, C*07:02	absent	n.a.	yes	no	no	n.d.	n.a.	n.a.
DFFRY-A1	DFFRY	Annotated ORF	IVDCLTEMY	A*01:01	Y-chromosome	n.a.	n.a.	HG00114	male	A*01:01, A*03:01, B*07:02, B*08:01, C*07:01, C*07:02	present	6.76475	yes	no	yes	n.d.	no	n.a.
DFFRY-A1	DFFRY	Annotated ORF	IVDCLTEMY	A*01:01	Y-chromosome	n.a.	n.a.	HG00282	female	A*02:01, A*03:01, B*07:02, B*40:01, C*03:04, C*07:02	absent	n.a.	no	no	no	n.d.	n.a.	n.a.
DFFRY-A1	DFFRY	Annotated ORF	IVDCLTEMY	A*01:01	Y-chromosome	n.a.	n.a.	NA12005	male	A*29:02, A*02:01, B*07:02, B*27:03, C*07:02, C*01:02	present	6.85088	no	no	yes	n.d.	no	n.a.
DFFRY-A1	DFFRY	Annotated ORF	IVDCLTEMY	A*01:01	Y-chromosome	n.a.	n.a.	NA12044	female	A*02:01, A*01:01, B*07:02, B*07:02, C*07:02, C*07:02	absent	n.a.	yes	no	no	n.d.	n.a.	n.a.
DFFRY-A1	DFFRY	Annotated ORF	IVDCLTEMY	A*01:01	Y-chromosome	n.a.	n.a.	NA12717	female	A*01:01, A*02:01, B*07:02, B*08:01, C*07:01, C*07:02	absent	n.a.	yes	no	no	n.d.	n.a.	n.a.
DFFRY-A1	DFFRY	Annotated ORF	IVDCLTEMY	A*01:01	Y-chromosome	n.a.	n.a.	NA12751	female	A*01:01, A*02:01, B*07:02, B*08:01, C*07:01, C*07:02	absent	n.a.	yes	no	no	n.d.	n.a.	n.a.
DPH1	DPH1	Annotated ORF	S[V/L]LPEVDVW	B*57:01	rs35394823	G	C	HG00114	male	A*01:01, A*03:01, B*07:02, B*08:01, C*07:01, C*07:02	CC	11.6847	no	no	no	n.d.	yes	438
DPH1	DPH1	Annotated ORF	S[V/L]LPEVDVW	B*57:01	rs35394823	G	C	HG00282	female	A*02:01, A*03:01, B*07:02, B*40:01, C*03:04, C*07:02	CC	8.75111	no	no	no	n.d.	yes	438
DPH1	DPH1	Annotated ORF	S[V/L]LPEVDVW	B*57:01	rs35394823	G	C	NA12005	male	A*29:02, A*02:01, B*07:02, B*27:03, C*07:02, C*01:02	CC	8.01517	no	no	no	n.d.	yes	438
DPH1	DPH1	Annotated ORF	S[V/L]LPEVDVW	B*57:01	rs35394823	G	C	NA12044	female	A*02:01, A*01:01, B*07:02, B*07:02, C*07:02, C*07:02	CC	10.1904	no	no	no	n.d.	yes	438
DPH1	DPH1	Annotated ORF	S[V/L]LPEVDVW	B*57:01	rs35394823	G	C	NA12717	female	A*01:01, A*02:01, B*07:02, B*08:01, C*07:01, C*07:02	CC	8.87764	no	no	no	n.d.	yes	438
DPH1	DPH1	Annotated ORF	S[V/L]LPEVDVW	B*57:01	rs35394823	G	C	NA12751	female	A*01:01, A*02:01, B*07:02, B*08:01, C*07:01, C*07:02	CC	20.6375	no	no	no	n.d.	no	n.a.
HA-1	HMHA1	Annotated ORF	VL[H/R]DDLLEA	A*02:01	rs1801284	A	G	HG00114	male	A*01:01, A*03:01, B*07:02, B*08:01, C*07:01, C*07:02	AG	31.781	no	yes	yes	n.a.	no	n.a.
HA-1	HMHA1	Annotated ORF	VL[H/R]DDLLEA	A*02:01	rs1801284	A	G	HG00282	female	A*02:01, A*03:01, B*07:02, B*40:01, C*03:04, C*07:02	AG	24.8379	yes	yes	yes	yes	yes	1160
HA-1	HMHA1	Annotated ORF	VL[H/R]DDLLEA	A*02:01	rs1801284	A	G	NA12005	male	A*29:02, A*02:01, B*07:02, B*27:03, C*07:02, C*01:02	AG	16.7931	yes	yes	yes	yes	no	n.a.
HA-1	HMHA1	Annotated ORF	VL[H/R]DDLLEA	A*02:01	rs1801284	A	G	NA12044	female	A*02:01, A*01:01, B*07:02, B*07:02, C*07:02, C*07:02	GG	29.5602	yes	yes	no	no	yes	1160
HA-1	HMHA1	Annotated ORF	VL[H/R]DDLLEA	A*02:01	rs1801284	A	G	NA12717	female	A*01:01, A*02:01, B*07:02, B*08:01, C*07:01, C*07:02	GG	19.8612	yes	yes	no	no	no	n.a.
HA-1	HMHA1	Annotated ORF	VL[H/R]DDLLEA	A*02:01	rs1801284	A	G	NA12751	female	A*01:01, A*02:01, B*07:02, B*08:01, C*07:01, C*07:02	AA	23.2142	yes	yes	yes	yes	yes	1160
HA-2	MYO1G	Annotated ORF	YIGEVLVS[V/M]	A*02:01	rs61739531	C	T	HG00114	male	A*01:01, A*03:01, B*07:02, B*08:01, C*07:01, C*07:02	CC	80.8336	no	yes	yes	n.a.	yes	1023
HA-2	MYO1G	Annotated ORF	YIGEVLVS[V/M]	A*02:01	rs61739531	C	T	HG00282	female	A*02:01, A*03:01, B*07:02, B*40:01, C*03:04, C*07:02	TC	75.1015	yes	yes	yes	yes	yes	1018
HA-2	MYO1G	Annotated ORF	YIGEVLVS[V/M]	A*02:01	rs61739531	C	T	NA12005	male	A*29:02, A*02:01, B*07:02, B*27:03, C*07:02, C*01:02	TC	65.6031	yes	yes	yes	yes	yes	1024
HA-2	MYO1G	Annotated ORF	YIGEVLVS[V/M]	A*02:01	rs61739531	C	T	NA12044	female	A*02:01, A*01:01, B*07:02, B*07:02, C*07:02, C*07:02	CC	87.9537	yes	yes	yes	yes	yes	1018
HA-2	MYO1G	Annotated ORF	YIGEVLVS[V/M]	A*02:01	rs61739531	C	T	NA12717	female	A*01:01, A*02:01, B*07:02, B*08:01, C*07:01, C*07:02	CC	45.255	yes	yes	yes	yes	yes	1024
HA-2	MYO1G	Annotated ORF	YIGEVLVS[V/M]	A*02:01	rs61739531	C	T	NA12751	female	A*01:01, A*02:01, B*07:02, B*08:01, C*07:01, C*07:02	CC	77.0524	yes	yes	yes	yes	yes	1018
HA-3T	AKAP13	Annotated ORF	V[T/M]EPGTAQY	A*01:01	rs2061821	C	T	HG00114	male	A*01:01, A*03:01, B*07:02, B*08:01, C*07:01, C*07:02	CC	40.0996	yes	yes	yes	yes	no	n.a.
HA-3T	AKAP13	Annotated ORF	V[T/M]EPGTAQY	A*01:01	rs2061821	C	T	HG00282	female	A*02:01, A*03:01, B*07:02, B*40:01, C*03:04, C*07:02	CC	36.0475	no	yes	yes	n.a.	no	n.a.
HA-3T	AKAP13	Annotated ORF	V[T/M]EPGTAQY	A*01:01	rs2061821	C	T	NA12005	male	A*29:02, A*02:01, B*07:02, B*27:03, C*07:02, C*01:02	TC	61.9292	no	yes	yes	n.a.	no	n.a.
HA-3T	AKAP13	Annotated ORF	V[T/M]EPGTAQY	A*01:01	rs2061821	C	T	NA12044	female	A*02:01, A*01:01, B*07:02, B*07:02, C*07:02, C*07:02	CC	64.0962	no	yes	yes	yes	yes	2816
HA-3T	AKAP13	Annotated ORF	V[T/M]EPGTAQY	A*01:01	rs2061821	C	T	NA12717	female	A*01:01, A*02:01, B*07:02, B*08:01, C*07:01, C*07:02	CC	24.7443	yes	yes	yes	yes	no	n.a.
HA-3T	AKAP13	Annotated ORF	V[T/M]EPGTAQY	A*01:01	rs2061821	C	T	NA12751	female	A*01:01, A*02:01, B*07:02, B*08:01, C*07:01, C*07:02	TC	50.9372	yes	yes	yes	yes	no	n.a.
HA-8R	PUM3	Annotated ORF	[R/P]TLDKVLEV	A*02:01	rs2173904	C	G	HG00114	male	A*01:01, A*03:01, B*07:02, B*08:01, C*07:01, C*07:02	CG	13.39	no	no	yes	n.d.	yes	645
HA-8R	PUM3	Annotated ORF	[R/P]TLDKVLEV	A*02:01	rs2173904	C	G	HG00282	female	A*02:01, A*03:01, B*07:02, B*40:01, C*03:04, C*07:02	CG	38.4707	yes	no	yes	n.d.	yes	645
HA-8R	PUM3	Annotated ORF	[R/P]TLDKVLEV	A*02:01	rs2173904	C	G	NA12005	male	A*29:02, A*02:01, B*07:02, B*27:03, C*07:02, C*01:02	CG	55.1566	yes	no	yes	n.d.	no	n.a.
HA-8R	PUM3	Annotated ORF	[R/P]TLDKVLEV	A*02:01	rs2173904	C	G	NA12044	female	A*02:01, A*01:01, B*07:02, B*07:02, C*07:02, C*07:02	CG	12.4927	yes	no	yes	n.d.	yes	645
HA-8R	PUM3	Annotated ORF	[R/P]TLDKVLEV	A*02:01	rs2173904	C	G	NA12717	female	A*01:01, A*02:01, B*07:02, B*08:01, C*07:01, C*07:02	CC	15.3917	yes	no	yes	n.d.	yes	645
HA-8R	PUM3	Annotated ORF	[R/P]TLDKVLEV	A*02:01	rs2173904	C	G	NA12751	female	A*01:01, A*02:01, B*07:02, B*08:01, C*07:01, C*07:02	CG	12.2913	yes	no	yes	n.d.	yes	645
HB-1H	HMHB1	Annotated ORF	EEKRGSL[H/Y]VW	B*44:03	rs161557	C	T	HG00114	male	A*01:01, A*03:01, B*07:02, B*08:01, C*07:01, C*07:02	TT	0.30456	no	no	no	n.d.	no	n.a.
HB-1H	HMHB1	Annotated ORF	EEKRGSL[H/Y]VW	B*44:03	rs161557	C	T	HG00282	female	A*02:01, A*03:01, B*07:02, B*40:01, C*03:04, C*07:02	TT	0.31501	no	no	no	n.d.	no	n.a.
HB-1H	HMHB1	Annotated ORF	EEKRGSL[H/Y]VW	B*44:03	rs161557	C	T	NA12005	male	A*29:02, A*02:01, B*07:02, B*27:03, C*07:02, C*01:02	CC	1.48886	no	no	yes	n.d.	no	n.a.
HB-1H	HMHB1	Annotated ORF	EEKRGSL[H/Y]VW	B*44:03	rs161557	C	T	NA12044	female	A*02:01, A*01:01, B*07:02, B*07:02, C*07:02, C*07:02	CC	1.12015	no	no	yes	n.d.	no	n.a.
HB-1H	HMHB1	Annotated ORF	EEKRGSL[H/Y]VW	B*44:03	rs161557	C	T	NA12717	female	A*01:01, A*02:01, B*07:02, B*08:01, C*07:01, C*07:02	CC	0.04696	no	no	yes	n.d.	no	n.a.
HB-1H	HMHB1	Annotated ORF	EEKRGSL[H/Y]VW	B*44:03	rs161557	C	T	NA12751	female	A*01:01, A*02:01, B*07:02, B*08:01, C*07:01, C*07:02	CC	1.43629	no	no	yes	n.d.	no	n.a.
HB-1Y	HMHB1	Annotated ORF	EEKRGSL[Y/H]VW	B*44:03	rs161557	T	C	HG00114	male	A*01:01, A*03:01, B*07:02, B*08:01, C*07:01, C*07:02	TT	0.30456	no	no	yes	n.d.	see HB-1H	see HB-1H
HB-1Y	HMHB1	Annotated ORF	EEKRGSL[Y/H]VW	B*44:03	rs161557	T	C	HG00282	female	A*02:01, A*03:01, B*07:02, B*40:01, C*03:04, C*07:02	TT	0.31501	no	no	yes	n.d.	see HB-1H	see HB-1H
HB-1Y	HMHB1	Annotated ORF	EEKRGSL[Y/H]VW	B*44:03	rs161557	T	C	NA12005	male	A*29:02, A*02:01, B*07:02, B*27:03, C*07:02, C*01:02	CC	1.48886	no	no	no	n.d.	see HB-1H	see HB-1H
HB-1Y	HMHB1	Annotated ORF	EEKRGSL[Y/H]VW	B*44:03	rs161557	T	C	NA12044	female	A*02:01, A*01:01, B*07:02, B*07:02, C*07:02, C*07:02	CC	1.12015	no	no	no	n.d.	see HB-1H	see HB-1H
HB-1Y	HMHB1	Annotated ORF	EEKRGSL[Y/H]VW	B*44:03	rs161557	T	C	NA12717	female	A*01:01, A*02:01, B*07:02, B*08:01, C*07:01, C*07:02	CC	0.04696	no	no	no	n.d.	see HB-1H	see HB-1H
HB-1Y	HMHB1	Annotated ORF	EEKRGSL[Y/H]VW	B*44:03	rs161557	T	C	NA12751	female	A*01:01, A*02:01, B*07:02, B*08:01, C*07:01, C*07:02	CC	1.43629	no	no	no	n.d.	see HB-1H	see HB-1H
HEATR1-1E	HEATR1	Annotated ORF	ISKERA[E/G]AL	B*08:01	rs2275687	T	C	HG00114	male	A*01:01, A*03:01, B*07:02, B*08:01, C*07:01, C*07:02	TC	13.4521	yes	no	yes	n.d.	no	n.a.
HEATR1-1E	HEATR1	Annotated ORF	ISKERA[E/G]AL	B*08:01	rs2275687	T	C	HG00282	female	A*02:01, A*03:01, B*07:02, B*40:01, C*03:04, C*07:02	CC	14.1543	no	no	no	n.d.	no	n.a.
HEATR1-1E	HEATR1	Annotated ORF	ISKERA[E/G]AL	B*08:01	rs2275687	T	C	NA12005	male	A*29:02, A*02:01, B*07:02, B*27:03, C*07:02, C*01:02	TT	15.7643	no	no	yes	n.d.	no	n.a.
HEATR1-1E	HEATR1	Annotated ORF	ISKERA[E/G]AL	B*08:01	rs2275687	T	C	NA12044	female	A*02:01, A*01:01, B*07:02, B*07:02, C*07:02, C*07:02	TC	17.4919	no	no	yes	n.d.	yes	2144
HEATR1-1E	HEATR1	Annotated ORF	ISKERA[E/G]AL	B*08:01	rs2275687	T	C	NA12717	female	A*01:01, A*02:01, B*07:02, B*08:01, C*07:01, C*07:02	CC	16.2476	yes	no	no	n.d.	no	n.a.
HEATR1-1E	HEATR1	Annotated ORF	ISKERA[E/G]AL	B*08:01	rs2275687	T	C	NA12751	female	A*01:01, A*02:01, B*07:02, B*08:01, C*07:01, C*07:02	TC	15.2131	yes	no	yes	n.d.	yes	2144
HwA11-S	C19ORF48	Upstream ORF	CIPPD[S/T]LLFPA	A*02:01	rs3745526	A	T	HG00114	male	A*01:01, A*03:01, B*07:02, B*08:01, C*07:01, C*07:02	TT	48.7526	no	no	no	n.d.	no	n.a.
HwA11-S	C19ORF48	Upstream ORF	CIPPD[S/T]LLFPA	A*02:01	rs3745526	A	T	HG00282	female	A*02:01, A*03:01, B*07:02, B*40:01, C*03:04, C*07:02	AT	95.7067	yes	no	yes	n.d.	no	n.a.
HwA11-S	C19ORF48	Upstream ORF	CIPPD[S/T]LLFPA	A*02:01	rs3745526	A	T	NA12005	male	A*29:02, A*02:01, B*07:02, B*27:03, C*07:02, C*01:02	AT	83.6492	yes	no	yes	n.d.	no	n.a.
HwA11-S	C19ORF48	Upstream ORF	CIPPD[S/T]LLFPA	A*02:01	rs3745526	A	T	NA12044	female	A*02:01, A*01:01, B*07:02, B*07:02, C*07:02, C*07:02	TT	52.1976	yes	no	no	n.d.	no	n.a.
HwA11-S	C19ORF48	Upstream ORF	CIPPD[S/T]LLFPA	A*02:01	rs3745526	A	T	NA12717	female	A*01:01, A*02:01, B*07:02, B*08:01, C*07:01, C*07:02	TT	47.5322	yes	no	no	n.d.	no	n.a.
HwA11-S	C19ORF48	Upstream ORF	CIPPD[S/T]LLFPA	A*02:01	rs3745526	A	T	NA12751	female	A*01:01, A*02:01, B*07:02, B*08:01, C*07:01, C*07:02	AT	44.6038	yes	no	yes	n.d.	no	n.a.
LB-ADIR-1F	TOR3A	Out-of-frame ORF	SVAPALAL[F/S]PA	A*02:01	rs2296377	T	C	HG00114	male	A*01:01, A*03:01, B*07:02, B*08:01, C*07:01, C*07:02	CC	19.4786	no	no	no	n.d.	no	n.a.
LB-ADIR-1F	TOR3A	Out-of-frame ORF	SVAPALAL[F/S]PA	A*02:01	rs2296377	T	C	HG00282	female	A*02:01, A*03:01, B*07:02, B*40:01, C*03:04, C*07:02	CC	26.4918	yes	no	no	n.d.	no	n.a.
LB-ADIR-1F	TOR3A	Out-of-frame ORF	SVAPALAL[F/S]PA	A*02:01	rs2296377	T	C	NA12005	male	A*29:02, A*02:01, B*07:02, B*27:03, C*07:02, C*01:02	CC	21.7294	yes	no	no	n.d.	no	n.a.
LB-ADIR-1F	TOR3A	Out-of-frame ORF	SVAPALAL[F/S]PA	A*02:01	rs2296377	T	C	NA12044	female	A*02:01, A*01:01, B*07:02, B*07:02, C*07:02, C*07:02	TC	15.5688	yes	no	yes	n.d.	no	n.a.
LB-ADIR-1F	TOR3A	Out-of-frame ORF	SVAPALAL[F/S]PA	A*02:01	rs2296377	T	C	NA12717	female	A*01:01, A*02:01, B*07:02, B*08:01, C*07:01, C*07:02	CC	16.5377	yes	no	no	n.d.	no	n.a.
LB-ADIR-1F	TOR3A	Out-of-frame ORF	SVAPALAL[F/S]PA	A*02:01	rs2296377	T	C	NA12751	female	A*01:01, A*02:01, B*07:02, B*08:01, C*07:01, C*07:02	CC	14.377	yes	no	no	n.d.	no	n.a.
LB-AP3B1-1V	AP3B1	Annotated ORF	VPN[V/E]KSGAL	B*08:01	rs6453373	A	T	HG00114	male	A*01:01, A*03:01, B*07:02, B*08:01, C*07:01, C*07:02	TT	19.9726	yes	yes	no	no	no	n.a.
LB-AP3B1-1V	AP3B1	Annotated ORF	VPN[V/E]KSGAL	B*08:01	rs6453373	A	T	HG00282	female	A*02:01, A*03:01, B*07:02, B*40:01, C*03:04, C*07:02	TT	26.5928	no	yes	no	n.a.	no	n.a.
LB-AP3B1-1V	AP3B1	Annotated ORF	VPN[V/E]KSGAL	B*08:01	rs6453373	A	T	NA12005	male	A*29:02, A*02:01, B*07:02, B*27:03, C*07:02, C*01:02	TT	29.4609	no	yes	no	n.a.	no	n.a.
LB-AP3B1-1V	AP3B1	Annotated ORF	VPN[V/E]KSGAL	B*08:01	rs6453373	A	T	NA12044	female	A*02:01, A*01:01, B*07:02, B*07:02, C*07:02, C*07:02	TT	23.4981	no	yes	no	n.a.	yes	1094
LB-AP3B1-1V	AP3B1	Annotated ORF	VPN[V/E]KSGAL	B*08:01	rs6453373	A	T	NA12717	female	A*01:01, A*02:01, B*07:02, B*08:01, C*07:01, C*07:02	TT	23.3814	yes	yes	no	no	yes	1094
LB-AP3B1-1V	AP3B1	Annotated ORF	VPN[V/E]KSGAL	B*08:01	rs6453373	A	T	NA12751	female	A*01:01, A*02:01, B*07:02, B*08:01, C*07:01, C*07:02	TT	21.7457	yes	yes	no	no	yes	1094
LB-APOBEC3B-1K	APOBEC3B	Annotated ORF	[K/E]PQYHAEMCF	B*07:02	rs2076109	A	G	HG00114	male	A*01:01, A*03:01, B*07:02, B*08:01, C*07:01, C*07:02	AA	15.7332	yes	no	yes	n.d.	yes	490
LB-APOBEC3B-1K	APOBEC3B	Annotated ORF	[K/E]PQYHAEMCF	B*07:02	rs2076109	A	G	HG00282	female	A*02:01, A*03:01, B*07:02, B*40:01, C*03:04, C*07:02	AG	24.1252	yes	no	yes	n.d.	yes	490
LB-APOBEC3B-1K	APOBEC3B	Annotated ORF	[K/E]PQYHAEMCF	B*07:02	rs2076109	A	G	NA12005	male	A*29:02, A*02:01, B*07:02, B*27:03, C*07:02, C*01:02	GG	15.8772	yes	no	no	n.d.	yes	490
LB-APOBEC3B-1K	APOBEC3B	Annotated ORF	[K/E]PQYHAEMCF	B*07:02	rs2076109	A	G	NA12044	female	A*02:01, A*01:01, B*07:02, B*07:02, C*07:02, C*07:02	AA	8.83704	yes	no	yes	n.d.	yes	490
LB-APOBEC3B-1K	APOBEC3B	Annotated ORF	[K/E]PQYHAEMCF	B*07:02	rs2076109	A	G	NA12717	female	A*01:01, A*02:01, B*07:02, B*08:01, C*07:01, C*07:02	GG	6.2222	yes	no	no	n.d.	yes	490
LB-APOBEC3B-1K	APOBEC3B	Annotated ORF	[K/E]PQYHAEMCF	B*07:02	rs2076109	A	G	NA12751	female	A*01:01, A*02:01, B*07:02, B*08:01, C*07:01, C*07:02	GG	11.1619	yes	no	no	n.d.	yes	490
LB-APOBEC3B-2K	APOBEC3B	Annotated ORF	[K/E]PQYHAEMCF	B*08:01	rs2076109	A	G	HG00114	male	A*01:01, A*03:01, B*07:02, B*08:01, C*07:01, C*07:02	AA	15.7332	yes	yes	yes	yes	see LB-APOBEC3B-1K	see LB-APOBEC3B-1K
LB-APOBEC3B-2K	APOBEC3B	Annotated ORF	[K/E]PQYHAEMCF	B*08:01	rs2076109	A	G	HG00282	female	A*02:01, A*03:01, B*07:02, B*40:01, C*03:04, C*07:02	AG	24.1252	no	yes	yes	n.a.	see LB-APOBEC3B-1K	see LB-APOBEC3B-1K
LB-APOBEC3B-2K	APOBEC3B	Annotated ORF	[K/E]PQYHAEMCF	B*08:01	rs2076109	A	G	NA12005	male	A*29:02, A*02:01, B*07:02, B*27:03, C*07:02, C*01:02	GG	15.8772	no	yes	no	n.a.	see LB-APOBEC3B-1K	see LB-APOBEC3B-1K
LB-APOBEC3B-2K	APOBEC3B	Annotated ORF	[K/E]PQYHAEMCF	B*08:01	rs2076109	A	G	NA12044	female	A*02:01, A*01:01, B*07:02, B*07:02, C*07:02, C*07:02	AA	8.83704	no	yes	yes	n.a.	see LB-APOBEC3B-1K	see LB-APOBEC3B-1K
LB-APOBEC3B-2K	APOBEC3B	Annotated ORF	[K/E]PQYHAEMCF	B*08:01	rs2076109	A	G	NA12717	female	A*01:01, A*02:01, B*07:02, B*08:01, C*07:01, C*07:02	GG	6.2222	yes	yes	no	no	see LB-APOBEC3B-1K	see LB-APOBEC3B-1K
LB-APOBEC3B-2K	APOBEC3B	Annotated ORF	[K/E]PQYHAEMCF	B*08:01	rs2076109	A	G	NA12751	female	A*01:01, A*02:01, B*07:02, B*08:01, C*07:01, C*07:02	GG	11.1619	yes	yes	no	no	see LB-APOBEC3B-1K	see LB-APOBEC3B-1K
LB-APOBEC3B-3K	APOBEC3B	Annotated ORF	QVYF[K/E]PQYH	A*03:01	rs2076109	A	G	HG00114	male	A*01:01, A*03:01, B*07:02, B*08:01, C*07:01, C*07:02	AA	15.7332	yes	yes	yes	yes	see LB-APOBEC3B-1K	see LB-APOBEC3B-1K
LB-APOBEC3B-3K	APOBEC3B	Annotated ORF	QVYF[K/E]PQYH	A*03:01	rs2076109	A	G	HG00282	female	A*02:01, A*03:01, B*07:02, B*40:01, C*03:04, C*07:02	AG	24.1252	yes	yes	yes	yes	see LB-APOBEC3B-1K	see LB-APOBEC3B-1K
LB-APOBEC3B-3K	APOBEC3B	Annotated ORF	QVYF[K/E]PQYH	A*03:01	rs2076109	A	G	NA12005	male	A*29:02, A*02:01, B*07:02, B*27:03, C*07:02, C*01:02	GG	15.8772	no	yes	no	n.a.	see LB-APOBEC3B-1K	see LB-APOBEC3B-1K
LB-APOBEC3B-3K	APOBEC3B	Annotated ORF	QVYF[K/E]PQYH	A*03:01	rs2076109	A	G	NA12044	female	A*02:01, A*01:01, B*07:02, B*07:02, C*07:02, C*07:02	AA	8.83704	no	yes	yes	n.a.	see LB-APOBEC3B-1K	see LB-APOBEC3B-1K
LB-APOBEC3B-3K	APOBEC3B	Annotated ORF	QVYF[K/E]PQYH	A*03:01	rs2076109	A	G	NA12717	female	A*01:01, A*02:01, B*07:02, B*08:01, C*07:01, C*07:02	GG	6.2222	no	yes	no	n.a.	see LB-APOBEC3B-1K	see LB-APOBEC3B-1K
LB-APOBEC3B-3K	APOBEC3B	Annotated ORF	QVYF[K/E]PQYH	A*03:01	rs2076109	A	G	NA12751	female	A*01:01, A*02:01, B*07:02, B*08:01, C*07:01, C*07:02	GG	11.1619	no	yes	no	n.a.	see LB-APOBEC3B-1K	see LB-APOBEC3B-1K
LB-APOBEC3B-4L	APOBEC3B	Annotated ORF	TPC[L/P]DCVAKL	B*07:02	rs2076110	T	C	HG00114	male	A*01:01, A*03:01, B*07:02, B*08:01, C*07:01, C*07:02	CC	15.7332	yes	yes	no	no	see LB-APOBEC3B-1K	see LB-APOBEC3B-1K
LB-APOBEC3B-4L	APOBEC3B	Annotated ORF	TPC[L/P]DCVAKL	B*07:02	rs2076110	T	C	HG00282	female	A*02:01, A*03:01, B*07:02, B*40:01, C*03:04, C*07:02	CC	24.1252	yes	yes	no	no	see LB-APOBEC3B-1K	see LB-APOBEC3B-1K
LB-APOBEC3B-4L	APOBEC3B	Annotated ORF	TPC[L/P]DCVAKL	B*07:02	rs2076110	T	C	NA12005	male	A*29:02, A*02:01, B*07:02, B*27:03, C*07:02, C*01:02	CC	15.8772	yes	yes	no	no	see LB-APOBEC3B-1K	see LB-APOBEC3B-1K
LB-APOBEC3B-4L	APOBEC3B	Annotated ORF	TPC[L/P]DCVAKL	B*07:02	rs2076110	T	C	NA12044	female	A*02:01, A*01:01, B*07:02, B*07:02, C*07:02, C*07:02	CC	8.83704	yes	yes	no	no	see LB-APOBEC3B-1K	see LB-APOBEC3B-1K
LB-APOBEC3B-4L	APOBEC3B	Annotated ORF	TPC[L/P]DCVAKL	B*07:02	rs2076110	T	C	NA12717	female	A*01:01, A*02:01, B*07:02, B*08:01, C*07:01, C*07:02	CC	6.2222	yes	yes	no	no	see LB-APOBEC3B-1K	see LB-APOBEC3B-1K
LB-APOBEC3B-4L	APOBEC3B	Annotated ORF	TPC[L/P]DCVAKL	B*07:02	rs2076110	T	C	NA12751	female	A*01:01, A*02:01, B*07:02, B*08:01, C*07:01, C*07:02	CC	11.1619	yes	yes	no	no	see LB-APOBEC3B-1K	see LB-APOBEC3B-1K
LB-APOBEC3H-1K	APOBEC3H	Annotated ORF	KPQQ[K/D]GLRLL	B*07:02	rs139298; rs139299	A; G	G; C	HG00114	male	A*01:01, A*03:01, B*07:02, B*08:01, C*07:01, C*07:02	AA; GG	6.98339	yes	yes	yes	yes	no	n.a.
LB-APOBEC3H-1K	APOBEC3H	Annotated ORF	KPQQ[K/D]GLRLL	B*07:02	rs139298; rs139299	A; G	G; C	HG00282	female	A*02:01, A*03:01, B*07:02, B*40:01, C*03:04, C*07:02	AA; GG	5.23367	yes	yes	yes	yes	no	n.a.
LB-APOBEC3H-1K	APOBEC3H	Annotated ORF	KPQQ[K/D]GLRLL	B*07:02	rs139298; rs139299	A; G	G; C	NA12005	male	A*29:02, A*02:01, B*07:02, B*27:03, C*07:02, C*01:02	AA; GG	20.4295	yes	yes	yes	yes	yes	214
LB-APOBEC3H-1K	APOBEC3H	Annotated ORF	KPQQ[K/D]GLRLL	B*07:02	rs139298; rs139299	A; G	G; C	NA12044	female	A*02:01, A*01:01, B*07:02, B*07:02, C*07:02, C*07:02	AA; GG	4.6173	yes	yes	yes	yes	yes	200
LB-APOBEC3H-1K	APOBEC3H	Annotated ORF	KPQQ[K/D]GLRLL	B*07:02	rs139298; rs139299	A; G	G; C	NA12717	female	A*01:01, A*02:01, B*07:02, B*08:01, C*07:01, C*07:02	AA; GG	8.70292	yes	yes	yes	yes	yes	200
LB-APOBEC3H-1K	APOBEC3H	Annotated ORF	KPQQ[K/D]GLRLL	B*07:02	rs139298; rs139299	A; G	G; C	NA12751	female	A*01:01, A*02:01, B*07:02, B*08:01, C*07:01, C*07:02	AA; GG	4.83633	yes	yes	yes	yes	yes	214
LB-APOBEC3H-2R	APOBEC3H	Annotated ORF	[R/G]IFASRLYY	A*03:01	rs139297	C	G	HG00114	male	A*01:01, A*03:01, B*07:02, B*08:01, C*07:01, C*07:02	GG	6.98339	yes	yes	no	no	see LB-APOBEC3H-1K	see LB-APOBEC3H-1K
LB-APOBEC3H-2R	APOBEC3H	Annotated ORF	[R/G]IFASRLYY	A*03:01	rs139297	C	G	HG00282	female	A*02:01, A*03:01, B*07:02, B*40:01, C*03:04, C*07:02	GG	5.23367	yes	yes	no	no	see LB-APOBEC3H-1K	see LB-APOBEC3H-1K
LB-APOBEC3H-2R	APOBEC3H	Annotated ORF	[R/G]IFASRLYY	A*03:01	rs139297	C	G	NA12005	male	A*29:02, A*02:01, B*07:02, B*27:03, C*07:02, C*01:02	GG	20.4295	no	yes	no	n.a.	see LB-APOBEC3H-1K	see LB-APOBEC3H-1K
LB-APOBEC3H-2R	APOBEC3H	Annotated ORF	[R/G]IFASRLYY	A*03:01	rs139297	C	G	NA12044	female	A*02:01, A*01:01, B*07:02, B*07:02, C*07:02, C*07:02	GG	4.6173	no	yes	no	n.a.	see LB-APOBEC3H-1K	see LB-APOBEC3H-1K
LB-APOBEC3H-2R	APOBEC3H	Annotated ORF	[R/G]IFASRLYY	A*03:01	rs139297	C	G	NA12717	female	A*01:01, A*02:01, B*07:02, B*08:01, C*07:01, C*07:02	GG	8.70292	no	yes	no	n.a.	see LB-APOBEC3H-1K	see LB-APOBEC3H-1K
LB-APOBEC3H-2R	APOBEC3H	Annotated ORF	[R/G]IFASRLYY	A*03:01	rs139297	C	G	NA12751	female	A*01:01, A*02:01, B*07:02, B*08:01, C*07:01, C*07:02	GG	4.83633	no	yes	no	n.a.	see LB-APOBEC3H-1K	see LB-APOBEC3H-1K
LB-ARF6-1E	ARF6	Upstream ORF	S[E/Q]GPGGGGDW	B*44:03	rs112017635	G	C	HG00114	male	A*01:01, A*03:01, B*07:02, B*08:01, C*07:01, C*07:02	CC	66.6658	no	yes	no	n.a.	yes	112
LB-ARF6-1E	ARF6	Upstream ORF	S[E/Q]GPGGGGDW	B*44:03	rs112017635	G	C	HG00282	female	A*02:01, A*03:01, B*07:02, B*40:01, C*03:04, C*07:02	CC	60.199	no	yes	no	n.a.	yes	112
LB-ARF6-1E	ARF6	Upstream ORF	S[E/Q]GPGGGGDW	B*44:03	rs112017635	G	C	NA12005	male	A*29:02, A*02:01, B*07:02, B*27:03, C*07:02, C*01:02	GC	49.1383	no	yes	yes	n.a.	no	n.a.
LB-ARF6-1E	ARF6	Upstream ORF	S[E/Q]GPGGGGDW	B*44:03	rs112017635	G	C	NA12044	female	A*02:01, A*01:01, B*07:02, B*07:02, C*07:02, C*07:02	CC	43.2628	no	yes	no	n.a.	yes	112
LB-ARF6-1E	ARF6	Upstream ORF	S[E/Q]GPGGGGDW	B*44:03	rs112017635	G	C	NA12717	female	A*01:01, A*02:01, B*07:02, B*08:01, C*07:01, C*07:02	CC	48.4269	no	yes	no	n.a.	no	n.a.
LB-ARF6-1E	ARF6	Upstream ORF	S[E/Q]GPGGGGDW	B*44:03	rs112017635	G	C	NA12751	female	A*01:01, A*02:01, B*07:02, B*08:01, C*07:01, C*07:02	GC	50.7252	no	yes	yes	n.a.	yes	122
LB-ARF6-2E	ARF6	Upstream ORF	S[E/Q]GPGGGGDW	B*44:02	rs112017635	G	C	HG00114	male	A*01:01, A*03:01, B*07:02, B*08:01, C*07:01, C*07:02	CC	66.6658	no	yes	no	n.a.	see LB-ARF6-1E	see LB-ARF6-1E
LB-ARF6-2E	ARF6	Upstream ORF	S[E/Q]GPGGGGDW	B*44:02	rs112017635	G	C	HG00282	female	A*02:01, A*03:01, B*07:02, B*40:01, C*03:04, C*07:02	CC	60.199	no	yes	no	n.a.	see LB-ARF6-1E	see LB-ARF6-1E
LB-ARF6-2E	ARF6	Upstream ORF	S[E/Q]GPGGGGDW	B*44:02	rs112017635	G	C	NA12005	male	A*29:02, A*02:01, B*07:02, B*27:03, C*07:02, C*01:02	GC	49.1383	no	yes	yes	n.a.	see LB-ARF6-1E	see LB-ARF6-1E
LB-ARF6-2E	ARF6	Upstream ORF	S[E/Q]GPGGGGDW	B*44:02	rs112017635	G	C	NA12044	female	A*02:01, A*01:01, B*07:02, B*07:02, C*07:02, C*07:02	CC	43.2628	no	yes	no	n.a.	see LB-ARF6-1E	see LB-ARF6-1E
LB-ARF6-2E	ARF6	Upstream ORF	S[E/Q]GPGGGGDW	B*44:02	rs112017635	G	C	NA12717	female	A*01:01, A*02:01, B*07:02, B*08:01, C*07:01, C*07:02	CC	48.4269	no	yes	no	n.a.	see LB-ARF6-1E	see LB-ARF6-1E
LB-ARF6-2E	ARF6	Upstream ORF	S[E/Q]GPGGGGDW	B*44:02	rs112017635	G	C	NA12751	female	A*01:01, A*02:01, B*07:02, B*08:01, C*07:01, C*07:02	GC	50.7252	no	yes	yes	n.a.	see LB-ARF6-1E	see LB-ARF6-1E
LB-ARHGDIB-1R	ARHGDIB	Out-of-frame ORF	LPRACW[R/P]EA	B*07:02	rs4703	C	G	HG00114	male	A*01:01, A*03:01, B*07:02, B*08:01, C*07:01, C*07:02	CG	429.719	yes	yes	yes	yes	no	n.a.
LB-ARHGDIB-1R	ARHGDIB	Out-of-frame ORF	LPRACW[R/P]EA	B*07:02	rs4703	C	G	HG00282	female	A*02:01, A*03:01, B*07:02, B*40:01, C*03:04, C*07:02	CG	543.083	yes	yes	yes	yes	no	n.a.
LB-ARHGDIB-1R	ARHGDIB	Out-of-frame ORF	LPRACW[R/P]EA	B*07:02	rs4703	C	G	NA12005	male	A*29:02, A*02:01, B*07:02, B*27:03, C*07:02, C*01:02	CG	935.88	yes	yes	yes	yes	no	n.a.
LB-ARHGDIB-1R	ARHGDIB	Out-of-frame ORF	LPRACW[R/P]EA	B*07:02	rs4703	C	G	NA12044	female	A*02:01, A*01:01, B*07:02, B*07:02, C*07:02, C*07:02	GG	510.183	yes	yes	no	no	yes	93
LB-ARHGDIB-1R	ARHGDIB	Out-of-frame ORF	LPRACW[R/P]EA	B*07:02	rs4703	C	G	NA12717	female	A*01:01, A*02:01, B*07:02, B*08:01, C*07:01, C*07:02	GG	796.868	yes	yes	no	no	no	n.a.
LB-ARHGDIB-1R	ARHGDIB	Out-of-frame ORF	LPRACW[R/P]EA	B*07:02	rs4703	C	G	NA12751	female	A*01:01, A*02:01, B*07:02, B*08:01, C*07:01, C*07:02	CG	308.983	yes	yes	yes	yes	yes	97
LB-ARHGEF39-1R	ARHGEF39	Annotated ORF	SFP[R/H]EKLLLM	B*08:01	rs2297879	C	T	HG00114	male	A*01:01, A*03:01, B*07:02, B*08:01, C*07:01, C*07:02	TT	6.41335	yes	yes	no	no	no	n.a.
LB-ARHGEF39-1R	ARHGEF39	Annotated ORF	SFP[R/H]EKLLLM	B*08:01	rs2297879	C	T	HG00282	female	A*02:01, A*03:01, B*07:02, B*40:01, C*03:04, C*07:02	CT	5.8184	no	yes	yes	n.a.	no	n.a.
LB-ARHGEF39-1R	ARHGEF39	Annotated ORF	SFP[R/H]EKLLLM	B*08:01	rs2297879	C	T	NA12005	male	A*29:02, A*02:01, B*07:02, B*27:03, C*07:02, C*01:02	TT	8.62585	no	yes	no	n.a.	no	n.a.
LB-ARHGEF39-1R	ARHGEF39	Annotated ORF	SFP[R/H]EKLLLM	B*08:01	rs2297879	C	T	NA12044	female	A*02:01, A*01:01, B*07:02, B*07:02, C*07:02, C*07:02	TT	4.04007	no	yes	no	n.a.	no	n.a.
LB-ARHGEF39-1R	ARHGEF39	Annotated ORF	SFP[R/H]EKLLLM	B*08:01	rs2297879	C	T	NA12717	female	A*01:01, A*02:01, B*07:02, B*08:01, C*07:01, C*07:02	TT	6.30447	yes	yes	no	no	no	n.a.
LB-ARHGEF39-1R	ARHGEF39	Annotated ORF	SFP[R/H]EKLLLM	B*08:01	rs2297879	C	T	NA12751	female	A*01:01, A*02:01, B*07:02, B*08:01, C*07:01, C*07:02	TT	4.87167	yes	yes	no	no	no	n.a.
LB-BCAT2-1R	BCAT2	Annotated ORF	QP[R/T]RALLFVIL	B*07:02	rs11548193	C	G	HG00114	male	A*01:01, A*03:01, B*07:02, B*08:01, C*07:01, C*07:02	CG	19.6046	yes	yes	yes	yes	yes	405
LB-BCAT2-1R	BCAT2	Annotated ORF	QP[R/T]RALLFVIL	B*07:02	rs11548193	C	G	HG00282	female	A*02:01, A*03:01, B*07:02, B*40:01, C*03:04, C*07:02	GG	22.4026	yes	yes	no	no	yes	405
LB-BCAT2-1R	BCAT2	Annotated ORF	QP[R/T]RALLFVIL	B*07:02	rs11548193	C	G	NA12005	male	A*29:02, A*02:01, B*07:02, B*27:03, C*07:02, C*01:02	GG	22.44	yes	yes	no	no	yes	405
LB-BCAT2-1R	BCAT2	Annotated ORF	QP[R/T]RALLFVIL	B*07:02	rs11548193	C	G	NA12044	female	A*02:01, A*01:01, B*07:02, B*07:02, C*07:02, C*07:02	CG	25.2459	yes	yes	yes	yes	yes	405
LB-BCAT2-1R	BCAT2	Annotated ORF	QP[R/T]RALLFVIL	B*07:02	rs11548193	C	G	NA12717	female	A*01:01, A*02:01, B*07:02, B*08:01, C*07:01, C*07:02	GG	19.3796	yes	yes	no	no	yes	405
LB-BCAT2-1R	BCAT2	Annotated ORF	QP[R/T]RALLFVIL	B*07:02	rs11548193	C	G	NA12751	female	A*01:01, A*02:01, B*07:02, B*08:01, C*07:01, C*07:02	GG	16.5263	yes	yes	no	no	yes	427
LB-C12ORF57-1A	C12ORF57	Upstream ORF	L[A/V]FYRKAPL	B*08:01	rs7965269	C	T	HG00114	male	A*01:01, A*03:01, B*07:02, B*08:01, C*07:01, C*07:02	TC	102.959	yes	yes	yes	yes	yes	30
LB-C12ORF57-1A	C12ORF57	Upstream ORF	L[A/V]FYRKAPL	B*08:01	rs7965269	C	T	HG00282	female	A*02:01, A*03:01, B*07:02, B*40:01, C*03:04, C*07:02	CC	123.576	no	yes	yes	n.a.	yes	30
LB-C12ORF57-1A	C12ORF57	Upstream ORF	L[A/V]FYRKAPL	B*08:01	rs7965269	C	T	NA12005	male	A*29:02, A*02:01, B*07:02, B*27:03, C*07:02, C*01:02	CC	129.594	no	yes	yes	n.a.	yes	30
LB-C12ORF57-1A	C12ORF57	Upstream ORF	L[A/V]FYRKAPL	B*08:01	rs7965269	C	T	NA12044	female	A*02:01, A*01:01, B*07:02, B*07:02, C*07:02, C*07:02	CC	148.04	no	yes	yes	n.a.	yes	30
LB-C12ORF57-1A	C12ORF57	Upstream ORF	L[A/V]FYRKAPL	B*08:01	rs7965269	C	T	NA12717	female	A*01:01, A*02:01, B*07:02, B*08:01, C*07:01, C*07:02	TT	114.423	yes	yes	no	no	yes	32
LB-C12ORF57-1A	C12ORF57	Upstream ORF	L[A/V]FYRKAPL	B*08:01	rs7965269	C	T	NA12751	female	A*01:01, A*02:01, B*07:02, B*08:01, C*07:01, C*07:02	TC	79.8328	yes	yes	yes	yes	yes	30
LB-C16ORF-1R	C16ORF	LncRNA ORF	[R/W]PCPSVGLSFL	B*07:02	rs305087	C	T	HG00114	male	A*01:01, A*03:01, B*07:02, B*08:01, C*07:01, C*07:02	TT	n.d.	yes	no	no	n.d.	no	n.a.
LB-C16ORF-1R	C16ORF	LncRNA ORF	[R/W]PCPSVGLSFL	B*07:02	rs305087	C	T	HG00282	female	A*02:01, A*03:01, B*07:02, B*40:01, C*03:04, C*07:02	CT	n.d.	yes	no	yes	n.d.	no	n.a.
LB-C16ORF-1R	C16ORF	LncRNA ORF	[R/W]PCPSVGLSFL	B*07:02	rs305087	C	T	NA12005	male	A*29:02, A*02:01, B*07:02, B*27:03, C*07:02, C*01:02	CT	n.d.	yes	no	yes	n.d.	no	n.a.
LB-C16ORF-1R	C16ORF	LncRNA ORF	[R/W]PCPSVGLSFL	B*07:02	rs305087	C	T	NA12044	female	A*02:01, A*01:01, B*07:02, B*07:02, C*07:02, C*07:02	TT	n.d.	yes	no	no	n.d.	no	n.a.
LB-C16ORF-1R	C16ORF	LncRNA ORF	[R/W]PCPSVGLSFL	B*07:02	rs305087	C	T	NA12717	female	A*01:01, A*02:01, B*07:02, B*08:01, C*07:01, C*07:02	CT	n.d.	yes	no	yes	n.d.	no	n.a.
LB-C16ORF-1R	C16ORF	LncRNA ORF	[R/W]PCPSVGLSFL	B*07:02	rs305087	C	T	NA12751	female	A*01:01, A*02:01, B*07:02, B*08:01, C*07:01, C*07:02	CT	n.d.	yes	no	yes	n.d.	no	n.a.
LB-C19ORF48-2E	C19ORF48	Annotated ORF	TAWPGAP[E/G]V	B*51:01	rs4801853	T	C	HG00114	male	A*01:01, A*03:01, B*07:02, B*08:01, C*07:01, C*07:02	CC	48.7526	no	yes	no	n.a.	no	n.a.
LB-C19ORF48-2E	C19ORF48	Annotated ORF	TAWPGAP[E/G]V	B*51:01	rs4801853	T	C	HG00282	female	A*02:01, A*03:01, B*07:02, B*40:01, C*03:04, C*07:02	TC	95.7067	no	yes	yes	n.a.	no	n.a.
LB-C19ORF48-2E	C19ORF48	Annotated ORF	TAWPGAP[E/G]V	B*51:01	rs4801853	T	C	NA12005	male	A*29:02, A*02:01, B*07:02, B*27:03, C*07:02, C*01:02	TC	83.6492	no	yes	yes	n.a.	no	n.a.
LB-C19ORF48-2E	C19ORF48	Annotated ORF	TAWPGAP[E/G]V	B*51:01	rs4801853	T	C	NA12044	female	A*02:01, A*01:01, B*07:02, B*07:02, C*07:02, C*07:02	CC	52.1976	no	yes	no	n.a.	no	n.a.
LB-C19ORF48-2E	C19ORF48	Annotated ORF	TAWPGAP[E/G]V	B*51:01	rs4801853	T	C	NA12717	female	A*01:01, A*02:01, B*07:02, B*08:01, C*07:01, C*07:02	CC	47.5322	no	yes	no	n.a.	no	n.a.
LB-C19ORF48-2E	C19ORF48	Annotated ORF	TAWPGAP[E/G]V	B*51:01	rs4801853	T	C	NA12751	female	A*01:01, A*02:01, B*07:02, B*08:01, C*07:01, C*07:02	TC	44.6038	no	yes	yes	n.a.	no	n.a.
LB-CCL4-1T	CCL4	Annotated ORF	CADPSE[T/S]WV	A*02:01	rs1719152	A	T	HG00114	male	A*01:01, A*03:01, B*07:02, B*08:01, C*07:01, C*07:02	TT	38.3131	no	no	no	n.d.	yes	92
LB-CCL4-1T	CCL4	Annotated ORF	CADPSE[T/S]WV	A*02:01	rs1719152	A	T	HG00282	female	A*02:01, A*03:01, B*07:02, B*40:01, C*03:04, C*07:02	TA	86.1369	yes	no	yes	n.d.	yes	92
LB-CCL4-1T	CCL4	Annotated ORF	CADPSE[T/S]WV	A*02:01	rs1719152	A	T	NA12005	male	A*29:02, A*02:01, B*07:02, B*27:03, C*07:02, C*01:02	TA	23.629	yes	no	yes	n.d.	yes	92
LB-CCL4-1T	CCL4	Annotated ORF	CADPSE[T/S]WV	A*02:01	rs1719152	A	T	NA12044	female	A*02:01, A*01:01, B*07:02, B*07:02, C*07:02, C*07:02	TA	49.4714	yes	no	yes	n.d.	yes	96
LB-CCL4-1T	CCL4	Annotated ORF	CADPSE[T/S]WV	A*02:01	rs1719152	A	T	NA12717	female	A*01:01, A*02:01, B*07:02, B*08:01, C*07:01, C*07:02	TT	33.6237	yes	no	no	n.d.	yes	92
LB-CCL4-1T	CCL4	Annotated ORF	CADPSE[T/S]WV	A*02:01	rs1719152	A	T	NA12751	female	A*01:01, A*02:01, B*07:02, B*08:01, C*07:01, C*07:02	TT	78.9149	yes	no	no	n.d.	yes	92
LB-CLYBL-1Y	CLYBL	Annotated ORF	SLAA[Y/D]IPRL	A*02:01	rs17577293	T	G	HG00114	male	A*01:01, A*03:01, B*07:02, B*08:01, C*07:01, C*07:02	GG	1.64254	no	no	no	n.d.	no	n.a.
LB-CLYBL-1Y	CLYBL	Annotated ORF	SLAA[Y/D]IPRL	A*02:01	rs17577293	T	G	HG00282	female	A*02:01, A*03:01, B*07:02, B*40:01, C*03:04, C*07:02	GG	1.30402	yes	no	no	n.d.	no	n.a.
LB-CLYBL-1Y	CLYBL	Annotated ORF	SLAA[Y/D]IPRL	A*02:01	rs17577293	T	G	NA12005	male	A*29:02, A*02:01, B*07:02, B*27:03, C*07:02, C*01:02	GG	0.40609	yes	no	no	n.d.	no	n.a.
LB-CLYBL-1Y	CLYBL	Annotated ORF	SLAA[Y/D]IPRL	A*02:01	rs17577293	T	G	NA12044	female	A*02:01, A*01:01, B*07:02, B*07:02, C*07:02, C*07:02	GG	2.76089	yes	no	no	n.d.	no	n.a.
LB-CLYBL-1Y	CLYBL	Annotated ORF	SLAA[Y/D]IPRL	A*02:01	rs17577293	T	G	NA12717	female	A*01:01, A*02:01, B*07:02, B*08:01, C*07:01, C*07:02	GG	2.80595	yes	no	no	n.d.	no	n.a.
LB-CLYBL-1Y	CLYBL	Annotated ORF	SLAA[Y/D]IPRL	A*02:01	rs17577293	T	G	NA12751	female	A*01:01, A*02:01, B*07:02, B*08:01, C*07:01, C*07:02	GG	1.48885	yes	no	no	n.d.	no	n.a.
LB-CYBA-1Y	CYBA	Annotated ORF	STMERWGQK[Y/H]	A*01:01	rs4673	A	G	HG00114	male	A*01:01, A*03:01, B*07:02, B*08:01, C*07:01, C*07:02	AA	104.535	yes	yes	yes	yes	yes	210
LB-CYBA-1Y	CYBA	Annotated ORF	STMERWGQK[Y/H]	A*01:01	rs4673	A	G	HG00282	female	A*02:01, A*03:01, B*07:02, B*40:01, C*03:04, C*07:02	AG	88.0124	no	yes	yes	n.a.	yes	210
LB-CYBA-1Y	CYBA	Annotated ORF	STMERWGQK[Y/H]	A*01:01	rs4673	A	G	NA12005	male	A*29:02, A*02:01, B*07:02, B*27:03, C*07:02, C*01:02	AG	56.5998	no	yes	yes	n.a.	yes	210
LB-CYBA-1Y	CYBA	Annotated ORF	STMERWGQK[Y/H]	A*01:01	rs4673	A	G	NA12044	female	A*02:01, A*01:01, B*07:02, B*07:02, C*07:02, C*07:02	AG	75.366	no	yes	yes	yes	yes	210
LB-CYBA-1Y	CYBA	Annotated ORF	STMERWGQK[Y/H]	A*01:01	rs4673	A	G	NA12717	female	A*01:01, A*02:01, B*07:02, B*08:01, C*07:01, C*07:02	AG	76.0525	yes	yes	yes	yes	yes	210
LB-CYBA-1Y	CYBA	Annotated ORF	STMERWGQK[Y/H]	A*01:01	rs4673	A	G	NA12751	female	A*01:01, A*02:01, B*07:02, B*08:01, C*07:01, C*07:02	AG	70.6074	yes	yes	yes	yes	yes	210
LB-CYBA-2Y	CYBA	Annotated ORF	K[Y/H]MTAVVKLF	A*24:02	rs4673	A	G	HG00114	male	A*01:01, A*03:01, B*07:02, B*08:01, C*07:01, C*07:02	AA	104.535	no	yes	yes	n.a.	see LB-CYBA-1Y	see LB-CYBA-1Y
LB-CYBA-2Y	CYBA	Annotated ORF	K[Y/H]MTAVVKLF	A*24:02	rs4673	A	G	HG00282	female	A*02:01, A*03:01, B*07:02, B*40:01, C*03:04, C*07:02	AG	88.0124	no	yes	yes	n.a.	see LB-CYBA-1Y	see LB-CYBA-1Y
LB-CYBA-2Y	CYBA	Annotated ORF	K[Y/H]MTAVVKLF	A*24:02	rs4673	A	G	NA12005	male	A*29:02, A*02:01, B*07:02, B*27:03, C*07:02, C*01:02	AG	56.5998	no	yes	yes	n.a.	see LB-CYBA-1Y	see LB-CYBA-1Y
LB-CYBA-2Y	CYBA	Annotated ORF	K[Y/H]MTAVVKLF	A*24:02	rs4673	A	G	NA12044	female	A*02:01, A*01:01, B*07:02, B*07:02, C*07:02, C*07:02	AG	75.366	no	yes	yes	n.a.	see LB-CYBA-1Y	see LB-CYBA-1Y
LB-CYBA-2Y	CYBA	Annotated ORF	K[Y/H]MTAVVKLF	A*24:02	rs4673	A	G	NA12717	female	A*01:01, A*02:01, B*07:02, B*08:01, C*07:01, C*07:02	AG	76.0525	no	yes	yes	n.a.	see LB-CYBA-1Y	see LB-CYBA-1Y
LB-CYBA-2Y	CYBA	Annotated ORF	K[Y/H]MTAVVKLF	A*24:02	rs4673	A	G	NA12751	female	A*01:01, A*02:01, B*07:02, B*08:01, C*07:01, C*07:02	AG	70.6074	no	yes	yes	n.a.	see LB-CYBA-1Y	see LB-CYBA-1Y
LB-CYBA-3Y	CYBA	Annotated ORF	K[Y/H]MTAVVKLF	A*23:01	rs4673	A	G	HG00114	male	A*01:01, A*03:01, B*07:02, B*08:01, C*07:01, C*07:02	AA	104.535	no	yes	yes	n.a.	see LB-CYBA-1Y	see LB-CYBA-1Y
LB-CYBA-3Y	CYBA	Annotated ORF	K[Y/H]MTAVVKLF	A*23:01	rs4673	A	G	HG00282	female	A*02:01, A*03:01, B*07:02, B*40:01, C*03:04, C*07:02	AG	88.0124	no	yes	yes	n.a.	see LB-CYBA-1Y	see LB-CYBA-1Y
LB-CYBA-3Y	CYBA	Annotated ORF	K[Y/H]MTAVVKLF	A*23:01	rs4673	A	G	NA12005	male	A*29:02, A*02:01, B*07:02, B*27:03, C*07:02, C*01:02	AG	56.5998	no	yes	yes	n.a.	see LB-CYBA-1Y	see LB-CYBA-1Y
LB-CYBA-3Y	CYBA	Annotated ORF	K[Y/H]MTAVVKLF	A*23:01	rs4673	A	G	NA12044	female	A*02:01, A*01:01, B*07:02, B*07:02, C*07:02, C*07:02	AG	75.366	no	yes	yes	n.a.	see LB-CYBA-1Y	see LB-CYBA-1Y
LB-CYBA-3Y	CYBA	Annotated ORF	K[Y/H]MTAVVKLF	A*23:01	rs4673	A	G	NA12717	female	A*01:01, A*02:01, B*07:02, B*08:01, C*07:01, C*07:02	AG	76.0525	no	yes	yes	n.a.	see LB-CYBA-1Y	see LB-CYBA-1Y
LB-CYBA-3Y	CYBA	Annotated ORF	K[Y/H]MTAVVKLF	A*23:01	rs4673	A	G	NA12751	female	A*01:01, A*02:01, B*07:02, B*08:01, C*07:01, C*07:02	AG	70.6074	no	yes	yes	n.a.	see LB-CYBA-1Y	see LB-CYBA-1Y
LB-CYTOR-1W	CYTOR	LncRNA ORF	RPLHL[W/R]VVCL	B*07:02	rs7657	T	C	HG00114	male	A*01:01, A*03:01, B*07:02, B*08:01, C*07:01, C*07:02	CC	8.94251	yes	yes	no	no	no	n.a.
LB-CYTOR-1W	CYTOR	LncRNA ORF	RPLHL[W/R]VVCL	B*07:02	rs7657	T	C	HG00282	female	A*02:01, A*03:01, B*07:02, B*40:01, C*03:04, C*07:02	TC	14.0295	yes	yes	yes	yes	no	n.a.
LB-CYTOR-1W	CYTOR	LncRNA ORF	RPLHL[W/R]VVCL	B*07:02	rs7657	T	C	NA12005	male	A*29:02, A*02:01, B*07:02, B*27:03, C*07:02, C*01:02	CC	8.51018	yes	yes	no	no	no	n.a.
LB-CYTOR-1W	CYTOR	LncRNA ORF	RPLHL[W/R]VVCL	B*07:02	rs7657	T	C	NA12044	female	A*02:01, A*01:01, B*07:02, B*07:02, C*07:02, C*07:02	TC	5.65702	yes	yes	yes	no*	no	n.a.
LB-CYTOR-1W	CYTOR	LncRNA ORF	RPLHL[W/R]VVCL	B*07:02	rs7657	T	C	NA12717	female	A*01:01, A*02:01, B*07:02, B*08:01, C*07:01, C*07:02	CC	2.8733	yes	yes	no	no	no	n.a.
LB-CYTOR-1W	CYTOR	LncRNA ORF	RPLHL[W/R]VVCL	B*07:02	rs7657	T	C	NA12751	female	A*01:01, A*02:01, B*07:02, B*08:01, C*07:01, C*07:02	CC	7.03039	yes	yes	no	no	no	n.a.
LB-DDX20-1R	DDX20	Annotated ORF	TPVDD[R/S]ISL	B*07:02	rs197414	C	A	HG00114	male	A*01:01, A*03:01, B*07:02, B*08:01, C*07:01, C*07:02	CC	4.63959	yes	yes	yes	yes	no	n.a.
LB-DDX20-1R	DDX20	Annotated ORF	TPVDD[R/S]ISL	B*07:02	rs197414	C	A	HG00282	female	A*02:01, A*03:01, B*07:02, B*40:01, C*03:04, C*07:02	CC	4.76268	yes	yes	yes	yes	no	n.a.
LB-DDX20-1R	DDX20	Annotated ORF	TPVDD[R/S]ISL	B*07:02	rs197414	C	A	NA12005	male	A*29:02, A*02:01, B*07:02, B*27:03, C*07:02, C*01:02	CC	7.44287	yes	yes	yes	yes	no	n.a.
LB-DDX20-1R	DDX20	Annotated ORF	TPVDD[R/S]ISL	B*07:02	rs197414	C	A	NA12044	female	A*02:01, A*01:01, B*07:02, B*07:02, C*07:02, C*07:02	CC	6.00577	yes	yes	yes	yes	no	n.a.
LB-DDX20-1R	DDX20	Annotated ORF	TPVDD[R/S]ISL	B*07:02	rs197414	C	A	NA12717	female	A*01:01, A*02:01, B*07:02, B*08:01, C*07:01, C*07:02	AC	6.99159	yes	yes	yes	yes	no	n.a.
LB-DDX20-1R	DDX20	Annotated ORF	TPVDD[R/S]ISL	B*07:02	rs197414	C	A	NA12751	female	A*01:01, A*02:01, B*07:02, B*08:01, C*07:01, C*07:02	CC	6.29077	yes	yes	yes	yes	no	n.a.
LB-DEPDC1-1R	DEPDC1	Out-of-frame ORF	HLFE[R/Q]ECL	B*08:01	rs78030459	C	T	HG00114	male	A*01:01, A*03:01, B*07:02, B*08:01, C*07:01, C*07:02	CT	5.13331	yes	yes	yes	yes	no	n.a.
LB-DEPDC1-1R	DEPDC1	Out-of-frame ORF	HLFE[R/Q]ECL	B*08:01	rs78030459	C	T	HG00282	female	A*02:01, A*03:01, B*07:02, B*40:01, C*03:04, C*07:02	TT	5.11614	no	yes	no	n.a.	no	n.a.
LB-DEPDC1-1R	DEPDC1	Out-of-frame ORF	HLFE[R/Q]ECL	B*08:01	rs78030459	C	T	NA12005	male	A*29:02, A*02:01, B*07:02, B*27:03, C*07:02, C*01:02	CT	9.58722	no	yes	yes	n.a.	no	n.a.
LB-DEPDC1-1R	DEPDC1	Out-of-frame ORF	HLFE[R/Q]ECL	B*08:01	rs78030459	C	T	NA12044	female	A*02:01, A*01:01, B*07:02, B*07:02, C*07:02, C*07:02	TT	2.20567	no	yes	no	n.a.	no	n.a.
LB-DEPDC1-1R	DEPDC1	Out-of-frame ORF	HLFE[R/Q]ECL	B*08:01	rs78030459	C	T	NA12717	female	A*01:01, A*02:01, B*07:02, B*08:01, C*07:01, C*07:02	TT	2.25497	yes	yes	no	no	no	n.a.
LB-DEPDC1-1R	DEPDC1	Out-of-frame ORF	HLFE[R/Q]ECL	B*08:01	rs78030459	C	T	NA12751	female	A*01:01, A*02:01, B*07:02, B*08:01, C*07:01, C*07:02	TT	4.68831	yes	yes	no	no	no	n.a.
LB-DHX33-1C	DHX33	Annotated ORF	GIS[C/R]QGIIAV	A*02:01	rs8069315	A	G	HG00114	male	A*01:01, A*03:01, B*07:02, B*08:01, C*07:01, C*07:02	GG	13.1237	no	yes	no	n.a.	no	n.a.
LB-DHX33-1C	DHX33	Annotated ORF	GIS[C/R]QGIIAV	A*02:01	rs8069315	A	G	HG00282	female	A*02:01, A*03:01, B*07:02, B*40:01, C*03:04, C*07:02	GG	5.1382	yes	yes	no	no	no	n.a.
LB-DHX33-1C	DHX33	Annotated ORF	GIS[C/R]QGIIAV	A*02:01	rs8069315	A	G	NA12005	male	A*29:02, A*02:01, B*07:02, B*27:03, C*07:02, C*01:02	GG	5.82735	yes	yes	no	no	no	n.a.
LB-DHX33-1C	DHX33	Annotated ORF	GIS[C/R]QGIIAV	A*02:01	rs8069315	A	G	NA12044	female	A*02:01, A*01:01, B*07:02, B*07:02, C*07:02, C*07:02	AG	10.342	yes	yes	yes	yes	no	n.a.
LB-DHX33-1C	DHX33	Annotated ORF	GIS[C/R]QGIIAV	A*02:01	rs8069315	A	G	NA12717	female	A*01:01, A*02:01, B*07:02, B*08:01, C*07:01, C*07:02	GG	12.8927	yes	yes	no	no	no	n.a.
LB-DHX33-1C	DHX33	Annotated ORF	GIS[C/R]QGIIAV	A*02:01	rs8069315	A	G	NA12751	female	A*01:01, A*02:01, B*07:02, B*08:01, C*07:01, C*07:02	GG	8.37473	yes	yes	no	no	no	n.a.
LB-DHX33-2C	DHX33	Annotated ORF	YLYEGGIS[C/R]	C*03:03	rs8069315	A	G	HG00114	male	A*01:01, A*03:01, B*07:02, B*08:01, C*07:01, C*07:02	GG	13.1237	no	yes	no	n.a.	see LB-DHX33-1C	see LB-DHX33-1C
LB-DHX33-2C	DHX33	Annotated ORF	YLYEGGIS[C/R]	C*03:03	rs8069315	A	G	HG00282	female	A*02:01, A*03:01, B*07:02, B*40:01, C*03:04, C*07:02	GG	5.1382	no	yes	no	n.a.	see LB-DHX33-1C	see LB-DHX33-1C
LB-DHX33-2C	DHX33	Annotated ORF	YLYEGGIS[C/R]	C*03:03	rs8069315	A	G	NA12005	male	A*29:02, A*02:01, B*07:02, B*27:03, C*07:02, C*01:02	GG	5.82735	no	yes	no	n.a.	see LB-DHX33-1C	see LB-DHX33-1C
LB-DHX33-2C	DHX33	Annotated ORF	YLYEGGIS[C/R]	C*03:03	rs8069315	A	G	NA12044	female	A*02:01, A*01:01, B*07:02, B*07:02, C*07:02, C*07:02	AG	10.342	no	yes	yes	n.a.	see LB-DHX33-1C	see LB-DHX33-1C
LB-DHX33-2C	DHX33	Annotated ORF	YLYEGGIS[C/R]	C*03:03	rs8069315	A	G	NA12717	female	A*01:01, A*02:01, B*07:02, B*08:01, C*07:01, C*07:02	GG	12.8927	no	yes	no	n.a.	see LB-DHX33-1C	see LB-DHX33-1C
LB-DHX33-2C	DHX33	Annotated ORF	YLYEGGIS[C/R]	C*03:03	rs8069315	A	G	NA12751	female	A*01:01, A*02:01, B*07:02, B*08:01, C*07:01, C*07:02	GG	8.37473	no	yes	no	n.a.	see LB-DHX33-1C	see LB-DHX33-1C
LB-DHX33-3C	DHX33	Annotated ORF	YLYEGGIS[C/R]	C*03:04	rs8069315	A	G	HG00114	male	A*01:01, A*03:01, B*07:02, B*08:01, C*07:01, C*07:02	GG	13.1237	no	yes	no	n.a.	see LB-DHX33-1C	see LB-DHX33-1C
LB-DHX33-3C	DHX33	Annotated ORF	YLYEGGIS[C/R]	C*03:04	rs8069315	A	G	HG00282	female	A*02:01, A*03:01, B*07:02, B*40:01, C*03:04, C*07:02	GG	5.1382	yes	yes	no	no	see LB-DHX33-1C	see LB-DHX33-1C
LB-DHX33-3C	DHX33	Annotated ORF	YLYEGGIS[C/R]	C*03:04	rs8069315	A	G	NA12005	male	A*29:02, A*02:01, B*07:02, B*27:03, C*07:02, C*01:02	GG	5.82735	no	yes	no	n.a.	see LB-DHX33-1C	see LB-DHX33-1C
LB-DHX33-3C	DHX33	Annotated ORF	YLYEGGIS[C/R]	C*03:04	rs8069315	A	G	NA12044	female	A*02:01, A*01:01, B*07:02, B*07:02, C*07:02, C*07:02	AG	10.342	no	yes	yes	n.a.	see LB-DHX33-1C	see LB-DHX33-1C
LB-DHX33-3C	DHX33	Annotated ORF	YLYEGGIS[C/R]	C*03:04	rs8069315	A	G	NA12717	female	A*01:01, A*02:01, B*07:02, B*08:01, C*07:01, C*07:02	GG	12.8927	no	yes	no	n.a.	see LB-DHX33-1C	see LB-DHX33-1C
LB-DHX33-3C	DHX33	Annotated ORF	YLYEGGIS[C/R]	C*03:04	rs8069315	A	G	NA12751	female	A*01:01, A*02:01, B*07:02, B*08:01, C*07:01, C*07:02	GG	8.37473	no	yes	no	n.a.	see LB-DHX33-1C	see LB-DHX33-1C
LB-DHX37-1R	DHX37	Annotated ORF	KLASY[R/Q]SCL	B*07:02	rs4447263	C	T	HG00114	male	A*01:01, A*03:01, B*07:02, B*08:01, C*07:01, C*07:02	TT	12.5248	yes	yes	no	no	yes	1153
LB-DHX37-1R	DHX37	Annotated ORF	KLASY[R/Q]SCL	B*07:02	rs4447263	C	T	HG00282	female	A*02:01, A*03:01, B*07:02, B*40:01, C*03:04, C*07:02	CT	22.2936	yes	yes	yes	yes	no	n.a.
LB-DHX37-1R	DHX37	Annotated ORF	KLASY[R/Q]SCL	B*07:02	rs4447263	C	T	NA12005	male	A*29:02, A*02:01, B*07:02, B*27:03, C*07:02, C*01:02	CT	10.9852	yes	yes	yes	yes	no	n.a.
LB-DHX37-1R	DHX37	Annotated ORF	KLASY[R/Q]SCL	B*07:02	rs4447263	C	T	NA12044	female	A*02:01, A*01:01, B*07:02, B*07:02, C*07:02, C*07:02	CC	14.1503	yes	yes	yes	yes	yes	1157
LB-DHX37-1R	DHX37	Annotated ORF	KLASY[R/Q]SCL	B*07:02	rs4447263	C	T	NA12717	female	A*01:01, A*02:01, B*07:02, B*08:01, C*07:01, C*07:02	CT	17.5415	yes	yes	yes	yes	no	n.a.
LB-DHX37-1R	DHX37	Annotated ORF	KLASY[R/Q]SCL	B*07:02	rs4447263	C	T	NA12751	female	A*01:01, A*02:01, B*07:02, B*08:01, C*07:01, C*07:02	TT	15.0123	yes	yes	no	no	yes	1175
LB-DHX38-1W	DHX38	Out-of-frame ORF	ALHY[W/S]DWTC	A*02:01	rs1050361	G	C	HG00114	male	A*01:01, A*03:01, B*07:02, B*08:01, C*07:01, C*07:02	GC	14.9718	no	yes	yes	n.a.	no	n.a.
LB-DHX38-1W	DHX38	Out-of-frame ORF	ALHY[W/S]DWTC	A*02:01	rs1050361	G	C	HG00282	female	A*02:01, A*03:01, B*07:02, B*40:01, C*03:04, C*07:02	CC	40.9051	yes	yes	no	no	no	n.a.
LB-DHX38-1W	DHX38	Out-of-frame ORF	ALHY[W/S]DWTC	A*02:01	rs1050361	G	C	NA12005	male	A*29:02, A*02:01, B*07:02, B*27:03, C*07:02, C*01:02	GC	39.7107	yes	yes	yes	yes	no	n.a.
LB-DHX38-1W	DHX38	Out-of-frame ORF	ALHY[W/S]DWTC	A*02:01	rs1050361	G	C	NA12044	female	A*02:01, A*01:01, B*07:02, B*07:02, C*07:02, C*07:02	GG	40.1515	yes	yes	yes	yes	no	n.a.
LB-DHX38-1W	DHX38	Out-of-frame ORF	ALHY[W/S]DWTC	A*02:01	rs1050361	G	C	NA12717	female	A*01:01, A*02:01, B*07:02, B*08:01, C*07:01, C*07:02	GC	47.5174	yes	yes	yes	yes	no	n.a.
LB-DHX38-1W	DHX38	Out-of-frame ORF	ALHY[W/S]DWTC	A*02:01	rs1050361	G	C	NA12751	female	A*01:01, A*02:01, B*07:02, B*08:01, C*07:01, C*07:02	CC	12.3216	yes	yes	no	no	no	n.a.
LB-DOCK10-1I	DOCK10	Annotated ORF	VRRV[I/N]QEEI	C*07:02	rs78257220	A	T	HG00114	male	A*01:01, A*03:01, B*07:02, B*08:01, C*07:01, C*07:02	TT	29.6312	yes	yes	no	no	no	n.a.
LB-DOCK10-1I	DOCK10	Annotated ORF	VRRV[I/N]QEEI	C*07:02	rs78257220	A	T	HG00282	female	A*02:01, A*03:01, B*07:02, B*40:01, C*03:04, C*07:02	TT	26.0522	yes	yes	no	no	no	n.a.
LB-DOCK10-1I	DOCK10	Annotated ORF	VRRV[I/N]QEEI	C*07:02	rs78257220	A	T	NA12005	male	A*29:02, A*02:01, B*07:02, B*27:03, C*07:02, C*01:02	TT	12.7299	yes	yes	no	no	no	n.a.
LB-DOCK10-1I	DOCK10	Annotated ORF	VRRV[I/N]QEEI	C*07:02	rs78257220	A	T	NA12044	female	A*02:01, A*01:01, B*07:02, B*07:02, C*07:02, C*07:02	TT	42.5088	yes	yes	no	no	no	n.a.
LB-DOCK10-1I	DOCK10	Annotated ORF	VRRV[I/N]QEEI	C*07:02	rs78257220	A	T	NA12717	female	A*01:01, A*02:01, B*07:02, B*08:01, C*07:01, C*07:02	TT	37.3041	yes	yes	no	no	no	n.a.
LB-DOCK10-1I	DOCK10	Annotated ORF	VRRV[I/N]QEEI	C*07:02	rs78257220	A	T	NA12751	female	A*01:01, A*02:01, B*07:02, B*08:01, C*07:01, C*07:02	TT	29.0329	yes	yes	no	no	no	n.a.
LB-DOK2-1L	DOK2	Annotated ORF	LPRPDSPYSR[L/P]	B*07:02	rs34215892	A	G	HG00114	male	A*01:01, A*03:01, B*07:02, B*08:01, C*07:01, C*07:02	GG	9.17486	yes	yes	no	no	no	n.a.
LB-DOK2-1L	DOK2	Annotated ORF	LPRPDSPYSR[L/P]	B*07:02	rs34215892	A	G	HG00282	female	A*02:01, A*03:01, B*07:02, B*40:01, C*03:04, C*07:02	GG	10.8383	yes	yes	no	no	no	n.a.
LB-DOK2-1L	DOK2	Annotated ORF	LPRPDSPYSR[L/P]	B*07:02	rs34215892	A	G	NA12005	male	A*29:02, A*02:01, B*07:02, B*27:03, C*07:02, C*01:02	AG	4.41953	yes	yes	yes	yes	no	n.a.
LB-DOK2-1L	DOK2	Annotated ORF	LPRPDSPYSR[L/P]	B*07:02	rs34215892	A	G	NA12044	female	A*02:01, A*01:01, B*07:02, B*07:02, C*07:02, C*07:02	GG	12.0016	yes	yes	no	no	no	n.a.
LB-DOK2-1L	DOK2	Annotated ORF	LPRPDSPYSR[L/P]	B*07:02	rs34215892	A	G	NA12717	female	A*01:01, A*02:01, B*07:02, B*08:01, C*07:01, C*07:02	GG	1.20089	yes	yes	no	no	no	n.a.
LB-DOK2-1L	DOK2	Annotated ORF	LPRPDSPYSR[L/P]	B*07:02	rs34215892	A	G	NA12751	female	A*01:01, A*02:01, B*07:02, B*08:01, C*07:01, C*07:02	GG	7.42918	yes	yes	no	no	no	n.a.
LB-E2F2-1H	E2F2	Annotated ORF	ALD[H/Q]LIQSC	A*02:01	rs2075995	A	C	HG00114	male	A*01:01, A*03:01, B*07:02, B*08:01, C*07:01, C*07:02	AC	2.44077	no	yes	yes	n.a.	no	n.a.
LB-E2F2-1H	E2F2	Annotated ORF	ALD[H/Q]LIQSC	A*02:01	rs2075995	A	C	HG00282	female	A*02:01, A*03:01, B*07:02, B*40:01, C*03:04, C*07:02	AC	3.32945	yes	yes	yes	yes	no	n.a.
LB-E2F2-1H	E2F2	Annotated ORF	ALD[H/Q]LIQSC	A*02:01	rs2075995	A	C	NA12005	male	A*29:02, A*02:01, B*07:02, B*27:03, C*07:02, C*01:02	AC	2.3247	yes	yes	yes	yes	no	n.a.
LB-E2F2-1H	E2F2	Annotated ORF	ALD[H/Q]LIQSC	A*02:01	rs2075995	A	C	NA12044	female	A*02:01, A*01:01, B*07:02, B*07:02, C*07:02, C*07:02	AC	0.9802	yes	yes	yes	yes	no	n.a.
LB-E2F2-1H	E2F2	Annotated ORF	ALD[H/Q]LIQSC	A*02:01	rs2075995	A	C	NA12717	female	A*01:01, A*02:01, B*07:02, B*08:01, C*07:01, C*07:02	AC	1.92511	yes	yes	yes	no*	no	n.a.
LB-E2F2-1H	E2F2	Annotated ORF	ALD[H/Q]LIQSC	A*02:01	rs2075995	A	C	NA12751	female	A*01:01, A*02:01, B*07:02, B*08:01, C*07:01, C*07:02	AC	4.36075	yes	yes	yes	yes	no	n.a.
LB-EBI3-1I	EBI3	Annotated ORF	RPRARYY[I/V]QV	B*07:02	rs4740	A	G	HG00114	male	A*01:01, A*03:01, B*07:02, B*08:01, C*07:01, C*07:02	GG	71.2303	yes	no	no	n.d.	yes	233
LB-EBI3-1I	EBI3	Annotated ORF	RPRARYY[I/V]QV	B*07:02	rs4740	A	G	HG00282	female	A*02:01, A*03:01, B*07:02, B*40:01, C*03:04, C*07:02	AG	123.902	yes	no	yes	n.d.	yes	233
LB-EBI3-1I	EBI3	Annotated ORF	RPRARYY[I/V]QV	B*07:02	rs4740	A	G	NA12005	male	A*29:02, A*02:01, B*07:02, B*27:03, C*07:02, C*01:02	AG	78.8534	yes	no	yes	n.d.	yes	233
LB-EBI3-1I	EBI3	Annotated ORF	RPRARYY[I/V]QV	B*07:02	rs4740	A	G	NA12044	female	A*02:01, A*01:01, B*07:02, B*07:02, C*07:02, C*07:02	GG	190.37	yes	no	no	n.d.	yes	233
LB-EBI3-1I	EBI3	Annotated ORF	RPRARYY[I/V]QV	B*07:02	rs4740	A	G	NA12717	female	A*01:01, A*02:01, B*07:02, B*08:01, C*07:01, C*07:02	GG	79.8972	yes	no	no	n.d.	yes	233
LB-EBI3-1I	EBI3	Annotated ORF	RPRARYY[I/V]QV	B*07:02	rs4740	A	G	NA12751	female	A*01:01, A*02:01, B*07:02, B*08:01, C*07:01, C*07:02	AG	155.474	yes	no	yes	n.d.	yes	233
LB-ECGF-1H	TYMP	Out-of-frame ORF	RP[H/R]AIRRPLAL	B*07:02	rs112723255	T	C	HG00114	male	A*01:01, A*03:01, B*07:02, B*08:01, C*07:01, C*07:02	CC	25.2648	yes	no	no	n.d.	no	n.a.
LB-ECGF-1H	TYMP	Out-of-frame ORF	RP[H/R]AIRRPLAL	B*07:02	rs112723255	T	C	HG00282	female	A*02:01, A*03:01, B*07:02, B*40:01, C*03:04, C*07:02	CC	10.7592	yes	no	no	n.d.	no	n.a.
LB-ECGF-1H	TYMP	Out-of-frame ORF	RP[H/R]AIRRPLAL	B*07:02	rs112723255	T	C	NA12005	male	A*29:02, A*02:01, B*07:02, B*27:03, C*07:02, C*01:02	CC	8.44547	yes	no	no	n.d.	no	n.a.
LB-ECGF-1H	TYMP	Out-of-frame ORF	RP[H/R]AIRRPLAL	B*07:02	rs112723255	T	C	NA12044	female	A*02:01, A*01:01, B*07:02, B*07:02, C*07:02, C*07:02	TC	18.343	yes	no	yes	n.d.	no	n.a.
LB-ECGF-1H	TYMP	Out-of-frame ORF	RP[H/R]AIRRPLAL	B*07:02	rs112723255	T	C	NA12717	female	A*01:01, A*02:01, B*07:02, B*08:01, C*07:01, C*07:02	CC	9.14274	yes	no	no	n.d.	no	n.a.
LB-ECGF-1H	TYMP	Out-of-frame ORF	RP[H/R]AIRRPLAL	B*07:02	rs112723255	T	C	NA12751	female	A*01:01, A*02:01, B*07:02, B*08:01, C*07:01, C*07:02	CC	16.6069	yes	no	no	n.d.	no	n.a.
LB-ERAP1-1R	ERAP1	Annotated ORF	HP[R/P]QEQIAL	B*07:02	rs26653	C	G	HG00114	male	A*01:01, A*03:01, B*07:02, B*08:01, C*07:01, C*07:02	CG	26.8978	yes	yes	yes	yes	yes	948
LB-ERAP1-1R	ERAP1	Annotated ORF	HP[R/P]QEQIAL	B*07:02	rs26653	C	G	HG00282	female	A*02:01, A*03:01, B*07:02, B*40:01, C*03:04, C*07:02	CG	27.6744	yes	yes	yes	yes	yes	948
LB-ERAP1-1R	ERAP1	Annotated ORF	HP[R/P]QEQIAL	B*07:02	rs26653	C	G	NA12005	male	A*29:02, A*02:01, B*07:02, B*27:03, C*07:02, C*01:02	CG	24.1943	yes	yes	yes	yes	yes	942
LB-ERAP1-1R	ERAP1	Annotated ORF	HP[R/P]QEQIAL	B*07:02	rs26653	C	G	NA12044	female	A*02:01, A*01:01, B*07:02, B*07:02, C*07:02, C*07:02	GG	19.8307	yes	yes	no	no	yes	948
LB-ERAP1-1R	ERAP1	Annotated ORF	HP[R/P]QEQIAL	B*07:02	rs26653	C	G	NA12717	female	A*01:01, A*02:01, B*07:02, B*08:01, C*07:01, C*07:02	GG	34.3312	yes	yes	no	no	yes	948
LB-ERAP1-1R	ERAP1	Annotated ORF	HP[R/P]QEQIAL	B*07:02	rs26653	C	G	NA12751	female	A*01:01, A*02:01, B*07:02, B*08:01, C*07:01, C*07:02	GG	26.7204	yes	yes	no	no	yes	948
LB-ERGIC1-1R	ERGIC1	Alternative ORF	[R/G]PWPPTLLL	B*07:02	rs477748	C	G	HG00114	male	A*01:01, A*03:01, B*07:02, B*08:01, C*07:01, C*07:02	CG	41.7047	yes	yes	yes	yes	no	n.a.
LB-ERGIC1-1R	ERGIC1	Alternative ORF	[R/G]PWPPTLLL	B*07:02	rs477748	C	G	HG00282	female	A*02:01, A*03:01, B*07:02, B*40:01, C*03:04, C*07:02	GG	53.326	yes	yes	no	no	no	n.a.
LB-ERGIC1-1R	ERGIC1	Alternative ORF	[R/G]PWPPTLLL	B*07:02	rs477748	C	G	NA12005	male	A*29:02, A*02:01, B*07:02, B*27:03, C*07:02, C*01:02	GG	33.9201	yes	yes	no	no	no	n.a.
LB-ERGIC1-1R	ERGIC1	Alternative ORF	[R/G]PWPPTLLL	B*07:02	rs477748	C	G	NA12044	female	A*02:01, A*01:01, B*07:02, B*07:02, C*07:02, C*07:02	GG	57.928	yes	yes	no	no	no	n.a.
LB-ERGIC1-1R	ERGIC1	Alternative ORF	[R/G]PWPPTLLL	B*07:02	rs477748	C	G	NA12717	female	A*01:01, A*02:01, B*07:02, B*08:01, C*07:01, C*07:02	GG	41.9167	yes	yes	no	no	no	n.a.
LB-ERGIC1-1R	ERGIC1	Alternative ORF	[R/G]PWPPTLLL	B*07:02	rs477748	C	G	NA12751	female	A*01:01, A*02:01, B*07:02, B*08:01, C*07:01, C*07:02	CG	38.7933	yes	yes	yes	yes	no	n.a.
LB-EXO1-1R	EXO1	Annotated ORF	[R/H]SWDDKTCQK	A*03:01	rs735943	G	A	HG00114	male	A*01:01, A*03:01, B*07:02, B*08:01, C*07:01, C*07:02	AG	6.56629	yes	yes	yes	yes	no	n.a.
LB-EXO1-1R	EXO1	Annotated ORF	[R/H]SWDDKTCQK	A*03:01	rs735943	G	A	HG00282	female	A*02:01, A*03:01, B*07:02, B*40:01, C*03:04, C*07:02	GG	7.40563	yes	yes	yes	yes	no	n.a.
LB-EXO1-1R	EXO1	Annotated ORF	[R/H]SWDDKTCQK	A*03:01	rs735943	G	A	NA12005	male	A*29:02, A*02:01, B*07:02, B*27:03, C*07:02, C*01:02	AG	18.2374	no	yes	yes	n.a.	no	n.a.
LB-EXO1-1R	EXO1	Annotated ORF	[R/H]SWDDKTCQK	A*03:01	rs735943	G	A	NA12044	female	A*02:01, A*01:01, B*07:02, B*07:02, C*07:02, C*07:02	AA	7.34478	no	yes	no	n.a.	no	n.a.
LB-EXO1-1R	EXO1	Annotated ORF	[R/H]SWDDKTCQK	A*03:01	rs735943	G	A	NA12717	female	A*01:01, A*02:01, B*07:02, B*08:01, C*07:01, C*07:02	GG	14.522	no	yes	yes	n.a.	no	n.a.
LB-EXO1-1R	EXO1	Annotated ORF	[R/H]SWDDKTCQK	A*03:01	rs735943	G	A	NA12751	female	A*01:01, A*02:01, B*07:02, B*08:01, C*07:01, C*07:02	GG	5.91736	no	yes	yes	n.a.	no	n.a.
LB-F13A1-1L	F13A1	Annotated ORF	ITFYTGV[L/P]K	A*03:01	rs5982	A	G	HG00114	male	A*01:01, A*03:01, B*07:02, B*08:01, C*07:01, C*07:02	GG	12.1442	yes	yes	no	no	no	n.a.
LB-F13A1-1L	F13A1	Annotated ORF	ITFYTGV[L/P]K	A*03:01	rs5982	A	G	HG00282	female	A*02:01, A*03:01, B*07:02, B*40:01, C*03:04, C*07:02	AG	6.79028	yes	yes	yes	yes	no	n.a.
LB-F13A1-1L	F13A1	Annotated ORF	ITFYTGV[L/P]K	A*03:01	rs5982	A	G	NA12005	male	A*29:02, A*02:01, B*07:02, B*27:03, C*07:02, C*01:02	AG	5.36966	no	yes	yes	n.a.	no	n.a.
LB-F13A1-1L	F13A1	Annotated ORF	ITFYTGV[L/P]K	A*03:01	rs5982	A	G	NA12044	female	A*02:01, A*01:01, B*07:02, B*07:02, C*07:02, C*07:02	AA	2.72497	no	yes	yes	n.a.	no	n.a.
LB-F13A1-1L	F13A1	Annotated ORF	ITFYTGV[L/P]K	A*03:01	rs5982	A	G	NA12717	female	A*01:01, A*02:01, B*07:02, B*08:01, C*07:01, C*07:02	AG	0.10305	no	yes	yes	n.a.	no	n.a.
LB-F13A1-1L	F13A1	Annotated ORF	ITFYTGV[L/P]K	A*03:01	rs5982	A	G	NA12751	female	A*01:01, A*02:01, B*07:02, B*08:01, C*07:01, C*07:02	AG	5.55874	no	yes	yes	n.a.	no	n.a.
LB-FANCA-1S	FANCA	Annotated ORF	VP[S/G]KYRSLL	B*07:02	rs2239359	T	C	HG00114	male	A*01:01, A*03:01, B*07:02, B*08:01, C*07:01, C*07:02	CC	30.6255	yes	yes	no	no	yes	1455
LB-FANCA-1S	FANCA	Annotated ORF	VP[S/G]KYRSLL	B*07:02	rs2239359	T	C	HG00282	female	A*02:01, A*03:01, B*07:02, B*40:01, C*03:04, C*07:02	TC	22.3801	yes	yes	yes	yes	no	n.a.
LB-FANCA-1S	FANCA	Annotated ORF	VP[S/G]KYRSLL	B*07:02	rs2239359	T	C	NA12005	male	A*29:02, A*02:01, B*07:02, B*27:03, C*07:02, C*01:02	CC	25.2584	yes	yes	no	no	no	n.a.
LB-FANCA-1S	FANCA	Annotated ORF	VP[S/G]KYRSLL	B*07:02	rs2239359	T	C	NA12044	female	A*02:01, A*01:01, B*07:02, B*07:02, C*07:02, C*07:02	TT	14.951	yes	yes	yes	yes	yes	1451
LB-FANCA-1S	FANCA	Annotated ORF	VP[S/G]KYRSLL	B*07:02	rs2239359	T	C	NA12717	female	A*01:01, A*02:01, B*07:02, B*08:01, C*07:01, C*07:02	TC	18.9578	yes	yes	yes	yes	no	n.a.
LB-FANCA-1S	FANCA	Annotated ORF	VP[S/G]KYRSLL	B*07:02	rs2239359	T	C	NA12751	female	A*01:01, A*02:01, B*07:02, B*08:01, C*07:01, C*07:02	CC	14.9353	yes	yes	no	no	yes	1455
LB-FBXO7-1E	FBXO7	Out-of-frame ORF	RPP[E/G]GSGPLL	B*07:02	rs9621461	A	G	HG00114	male	A*01:01, A*03:01, B*07:02, B*08:01, C*07:01, C*07:02	GG	33.672	yes	yes	no	no	no	n.a.
LB-FBXO7-1E	FBXO7	Out-of-frame ORF	RPP[E/G]GSGPLL	B*07:02	rs9621461	A	G	HG00282	female	A*02:01, A*03:01, B*07:02, B*40:01, C*03:04, C*07:02	AG	41.6695	yes	yes	yes	yes	no	n.a.
LB-FBXO7-1E	FBXO7	Out-of-frame ORF	RPP[E/G]GSGPLL	B*07:02	rs9621461	A	G	NA12005	male	A*29:02, A*02:01, B*07:02, B*27:03, C*07:02, C*01:02	GG	52.9977	yes	yes	no	no	no	n.a.
LB-FBXO7-1E	FBXO7	Out-of-frame ORF	RPP[E/G]GSGPLL	B*07:02	rs9621461	A	G	NA12044	female	A*02:01, A*01:01, B*07:02, B*07:02, C*07:02, C*07:02	GG	46.5557	yes	yes	no	no	no	n.a.
LB-FBXO7-1E	FBXO7	Out-of-frame ORF	RPP[E/G]GSGPLL	B*07:02	rs9621461	A	G	NA12717	female	A*01:01, A*02:01, B*07:02, B*08:01, C*07:01, C*07:02	GG	37.2522	yes	yes	no	no	no	n.a.
LB-FBXO7-1E	FBXO7	Out-of-frame ORF	RPP[E/G]GSGPLL	B*07:02	rs9621461	A	G	NA12751	female	A*01:01, A*02:01, B*07:02, B*08:01, C*07:01, C*07:02	GG	36.0211	yes	yes	no	no	no	n.a.
LB-FKBP2-1Q	FKBP2	Annotated ORF	MRLSWF[Q/R]VL	C*07:01	rs4672	A	G	HG00114	male	A*01:01, A*03:01, B*07:02, B*08:01, C*07:01, C*07:02	AG	14.4206	yes	yes	yes	yes	no	n.a.
LB-FKBP2-1Q	FKBP2	Annotated ORF	MRLSWF[Q/R]VL	C*07:01	rs4672	A	G	HG00282	female	A*02:01, A*03:01, B*07:02, B*40:01, C*03:04, C*07:02	GG	30.4616	no	yes	no	n.a.	no	n.a.
LB-FKBP2-1Q	FKBP2	Annotated ORF	MRLSWF[Q/R]VL	C*07:01	rs4672	A	G	NA12005	male	A*29:02, A*02:01, B*07:02, B*27:03, C*07:02, C*01:02	GG	14.5252	no	yes	no	n.a.	no	n.a.
LB-FKBP2-1Q	FKBP2	Annotated ORF	MRLSWF[Q/R]VL	C*07:01	rs4672	A	G	NA12044	female	A*02:01, A*01:01, B*07:02, B*07:02, C*07:02, C*07:02	GG	13.8126	no	yes	no	n.a.	yes	142
LB-FKBP2-1Q	FKBP2	Annotated ORF	MRLSWF[Q/R]VL	C*07:01	rs4672	A	G	NA12717	female	A*01:01, A*02:01, B*07:02, B*08:01, C*07:01, C*07:02	GG	15.4569	yes	yes	no	no	yes	142
LB-FKBP2-1Q	FKBP2	Annotated ORF	MRLSWF[Q/R]VL	C*07:01	rs4672	A	G	NA12751	female	A*01:01, A*02:01, B*07:02, B*08:01, C*07:01, C*07:02	GG	7.48865	yes	yes	no	no	yes	142
LB-FUCA2-1V	FUCA2	Annotated ORF	RLRQ[V/M]GSWL	B*07:02	rs3762002	C	T	HG00114	male	A*01:01, A*03:01, B*07:02, B*08:01, C*07:01, C*07:02	CT	13.971	yes	no	yes	n.d.	yes	467
LB-FUCA2-1V	FUCA2	Annotated ORF	RLRQ[V/M]GSWL	B*07:02	rs3762002	C	T	HG00282	female	A*02:01, A*03:01, B*07:02, B*40:01, C*03:04, C*07:02	CC	12.8883	yes	no	yes	n.d.	no	n.a.
LB-FUCA2-1V	FUCA2	Annotated ORF	RLRQ[V/M]GSWL	B*07:02	rs3762002	C	T	NA12005	male	A*29:02, A*02:01, B*07:02, B*27:03, C*07:02, C*01:02	TT	13.073	yes	no	no	n.d.	no	n.a.
LB-FUCA2-1V	FUCA2	Annotated ORF	RLRQ[V/M]GSWL	B*07:02	rs3762002	C	T	NA12044	female	A*02:01, A*01:01, B*07:02, B*07:02, C*07:02, C*07:02	TT	19.1015	yes	no	no	n.d.	yes	467
LB-FUCA2-1V	FUCA2	Annotated ORF	RLRQ[V/M]GSWL	B*07:02	rs3762002	C	T	NA12717	female	A*01:01, A*02:01, B*07:02, B*08:01, C*07:01, C*07:02	TT	16.0678	yes	no	no	n.d.	no	n.a.
LB-FUCA2-1V	FUCA2	Annotated ORF	RLRQ[V/M]GSWL	B*07:02	rs3762002	C	T	NA12751	female	A*01:01, A*02:01, B*07:02, B*08:01, C*07:01, C*07:02	TT	11.454	yes	no	no	n.d.	yes	467
LB-GEMIN4-1V	GEMIN4	Annotated ORF	FPALRFVE[V/E]	B*07:02	rs4968104	A	T	HG00114	male	A*01:01, A*03:01, B*07:02, B*08:01, C*07:01, C*07:02	TT	16.3104	yes	yes	no	no	no	n.a.
LB-GEMIN4-1V	GEMIN4	Annotated ORF	FPALRFVE[V/E]	B*07:02	rs4968104	A	T	HG00282	female	A*02:01, A*03:01, B*07:02, B*40:01, C*03:04, C*07:02	AT	20.4291	yes	yes	yes	yes	no	n.a.
LB-GEMIN4-1V	GEMIN4	Annotated ORF	FPALRFVE[V/E]	B*07:02	rs4968104	A	T	NA12005	male	A*29:02, A*02:01, B*07:02, B*27:03, C*07:02, C*01:02	AT	14.9955	yes	yes	yes	yes	no	n.a.
LB-GEMIN4-1V	GEMIN4	Annotated ORF	FPALRFVE[V/E]	B*07:02	rs4968104	A	T	NA12044	female	A*02:01, A*01:01, B*07:02, B*07:02, C*07:02, C*07:02	AT	11.3279	yes	yes	yes	yes	yes	1058
LB-GEMIN4-1V	GEMIN4	Annotated ORF	FPALRFVE[V/E]	B*07:02	rs4968104	A	T	NA12717	female	A*01:01, A*02:01, B*07:02, B*08:01, C*07:01, C*07:02	TT	11.3209	yes	yes	no	no	yes	1056
LB-GEMIN4-1V	GEMIN4	Annotated ORF	FPALRFVE[V/E]	B*07:02	rs4968104	A	T	NA12751	female	A*01:01, A*02:01, B*07:02, B*08:01, C*07:01, C*07:02	AT	18.6769	yes	yes	yes	yes	no	n.a.
LB-GEMIN4-2V	GEMIN4	Annotated ORF	FPALRFVE[V/E]	B*08:01	rs4968104	A	T	HG00114	male	A*01:01, A*03:01, B*07:02, B*08:01, C*07:01, C*07:02	TT	16.3104	yes	yes	no	no	see LB-GEMIN4-1V	see LB-GEMIN4-1V
LB-GEMIN4-2V	GEMIN4	Annotated ORF	FPALRFVE[V/E]	B*08:01	rs4968104	A	T	HG00282	female	A*02:01, A*03:01, B*07:02, B*40:01, C*03:04, C*07:02	AT	20.4291	no	yes	yes	n.a.	see LB-GEMIN4-1V	see LB-GEMIN4-1V
LB-GEMIN4-2V	GEMIN4	Annotated ORF	FPALRFVE[V/E]	B*08:01	rs4968104	A	T	NA12005	male	A*29:02, A*02:01, B*07:02, B*27:03, C*07:02, C*01:02	AT	14.9955	no	yes	yes	n.a.	see LB-GEMIN4-1V	see LB-GEMIN4-1V
LB-GEMIN4-2V	GEMIN4	Annotated ORF	FPALRFVE[V/E]	B*08:01	rs4968104	A	T	NA12044	female	A*02:01, A*01:01, B*07:02, B*07:02, C*07:02, C*07:02	AT	11.3279	no	yes	yes	n.a.	see LB-GEMIN4-1V	see LB-GEMIN4-1V
LB-GEMIN4-2V	GEMIN4	Annotated ORF	FPALRFVE[V/E]	B*08:01	rs4968104	A	T	NA12717	female	A*01:01, A*02:01, B*07:02, B*08:01, C*07:01, C*07:02	TT	11.3209	yes	yes	no	no	see LB-GEMIN4-1V	see LB-GEMIN4-1V
LB-GEMIN4-2V	GEMIN4	Annotated ORF	FPALRFVE[V/E]	B*08:01	rs4968104	A	T	NA12751	female	A*01:01, A*02:01, B*07:02, B*08:01, C*07:01, C*07:02	AT	18.6769	yes	yes	yes	yes	see LB-GEMIN4-1V	see LB-GEMIN4-1V
LB-GLE1-1V	GLE1	Annotated ORF	GQ[V/I]RLRALY	B*15:01	rs2275260	G	A	HG00114	male	A*01:01, A*03:01, B*07:02, B*08:01, C*07:01, C*07:02	AA	16.3806	no	no	no	n.d.	yes	707
LB-GLE1-1V	GLE1	Annotated ORF	GQ[V/I]RLRALY	B*15:01	rs2275260	G	A	HG00282	female	A*02:01, A*03:01, B*07:02, B*40:01, C*03:04, C*07:02	GA	17.6476	no	no	yes	n.d.	yes	707
LB-GLE1-1V	GLE1	Annotated ORF	GQ[V/I]RLRALY	B*15:01	rs2275260	G	A	NA12005	male	A*29:02, A*02:01, B*07:02, B*27:03, C*07:02, C*01:02	AA	20.8472	no	no	no	n.d.	yes	707
LB-GLE1-1V	GLE1	Annotated ORF	GQ[V/I]RLRALY	B*15:01	rs2275260	G	A	NA12044	female	A*02:01, A*01:01, B*07:02, B*07:02, C*07:02, C*07:02	AA	17.3298	no	no	no	n.d.	yes	707
LB-GLE1-1V	GLE1	Annotated ORF	GQ[V/I]RLRALY	B*15:01	rs2275260	G	A	NA12717	female	A*01:01, A*02:01, B*07:02, B*08:01, C*07:01, C*07:02	AA	17.375	no	no	no	n.d.	yes	707
LB-GLE1-1V	GLE1	Annotated ORF	GQ[V/I]RLRALY	B*15:01	rs2275260	G	A	NA12751	female	A*01:01, A*02:01, B*07:02, B*08:01, C*07:01, C*07:02	GA	17.3087	no	no	yes	n.d.	yes	707
LB-GSTP1-1V	GSTP1	Annotated ORF	DLRCKY[V/I]SL	B*08:01	rs1695	G	A	HG00114	male	A*01:01, A*03:01, B*07:02, B*08:01, C*07:01, C*07:02	AA	356.295	yes	no	no	n.d.	yes	210
LB-GSTP1-1V	GSTP1	Annotated ORF	DLRCKY[V/I]SL	B*08:01	rs1695	G	A	HG00282	female	A*02:01, A*03:01, B*07:02, B*40:01, C*03:04, C*07:02	AA	587.272	no	no	no	n.d.	yes	210
LB-GSTP1-1V	GSTP1	Annotated ORF	DLRCKY[V/I]SL	B*08:01	rs1695	G	A	NA12005	male	A*29:02, A*02:01, B*07:02, B*27:03, C*07:02, C*01:02	AA	310.778	no	no	no	n.d.	yes	210
LB-GSTP1-1V	GSTP1	Annotated ORF	DLRCKY[V/I]SL	B*08:01	rs1695	G	A	NA12044	female	A*02:01, A*01:01, B*07:02, B*07:02, C*07:02, C*07:02	GA	281.541	no	no	yes	n.d.	yes	210
LB-GSTP1-1V	GSTP1	Annotated ORF	DLRCKY[V/I]SL	B*08:01	rs1695	G	A	NA12717	female	A*01:01, A*02:01, B*07:02, B*08:01, C*07:01, C*07:02	GA	303.979	yes	no	yes	n.d.	yes	210
LB-GSTP1-1V	GSTP1	Annotated ORF	DLRCKY[V/I]SL	B*08:01	rs1695	G	A	NA12751	female	A*01:01, A*02:01, B*07:02, B*08:01, C*07:01, C*07:02	AA	113.844	yes	no	no	n.d.	yes	210
LB-HLA-DPA1-1R	HLA-DPA1	Annotated ORF	EEFG[R/Q]AFSF	B*44:03	rs1042178	C	T	HG00114	male	A*01:01, A*03:01, B*07:02, B*08:01, C*07:01, C*07:02	CC	270.609	no	yes	yes	n.a.	yes	275
LB-HLA-DPA1-1R	HLA-DPA1	Annotated ORF	EEFG[R/Q]AFSF	B*44:03	rs1042178	C	T	HG00282	female	A*02:01, A*03:01, B*07:02, B*40:01, C*03:04, C*07:02	TT	605.899	no	yes	no	n.a.	yes	275
LB-HLA-DPA1-1R	HLA-DPA1	Annotated ORF	EEFG[R/Q]AFSF	B*44:03	rs1042178	C	T	NA12005	male	A*29:02, A*02:01, B*07:02, B*27:03, C*07:02, C*01:02	CT	781.522	no	yes	yes	n.a.	yes	275
LB-HLA-DPA1-1R	HLA-DPA1	Annotated ORF	EEFG[R/Q]AFSF	B*44:03	rs1042178	C	T	NA12044	female	A*02:01, A*01:01, B*07:02, B*07:02, C*07:02, C*07:02	TT	834.144	no	yes	no	n.a.	yes	284
LB-HLA-DPA1-1R	HLA-DPA1	Annotated ORF	EEFG[R/Q]AFSF	B*44:03	rs1042178	C	T	NA12717	female	A*01:01, A*02:01, B*07:02, B*08:01, C*07:01, C*07:02	TT	609.956	no	yes	no	n.a.	yes	275
LB-HLA-DPA1-1R	HLA-DPA1	Annotated ORF	EEFG[R/Q]AFSF	B*44:03	rs1042178	C	T	NA12751	female	A*01:01, A*02:01, B*07:02, B*08:01, C*07:01, C*07:02	TT	820.309	no	yes	no	n.a.	yes	275
LB-HLA-DPA1-2R	HLA-DPA1	Annotated ORF	EEFG[R/Q]AFSF	B*44:02	rs1042178	C	T	HG00114	male	A*01:01, A*03:01, B*07:02, B*08:01, C*07:01, C*07:02	CC	270.609	no	yes	yes	n.a.	see HLA-DPA1-1R	see HLA-DPA1-1R
LB-HLA-DPA1-2R	HLA-DPA1	Annotated ORF	EEFG[R/Q]AFSF	B*44:02	rs1042178	C	T	HG00282	female	A*02:01, A*03:01, B*07:02, B*40:01, C*03:04, C*07:02	TT	605.899	no	yes	no	n.a.	see HLA-DPA1-1R	see HLA-DPA1-1R
LB-HLA-DPA1-2R	HLA-DPA1	Annotated ORF	EEFG[R/Q]AFSF	B*44:02	rs1042178	C	T	NA12005	male	A*29:02, A*02:01, B*07:02, B*27:03, C*07:02, C*01:02	CT	781.522	no	yes	yes	n.a.	see HLA-DPA1-1R	see HLA-DPA1-1R
LB-HLA-DPA1-2R	HLA-DPA1	Annotated ORF	EEFG[R/Q]AFSF	B*44:02	rs1042178	C	T	NA12044	female	A*02:01, A*01:01, B*07:02, B*07:02, C*07:02, C*07:02	TT	834.144	no	yes	no	n.a.	see HLA-DPA1-1R	see HLA-DPA1-1R
LB-HLA-DPA1-2R	HLA-DPA1	Annotated ORF	EEFG[R/Q]AFSF	B*44:02	rs1042178	C	T	NA12717	female	A*01:01, A*02:01, B*07:02, B*08:01, C*07:01, C*07:02	TT	609.956	no	yes	no	n.a.	see HLA-DPA1-1R	see HLA-DPA1-1R
LB-HLA-DPA1-2R	HLA-DPA1	Annotated ORF	EEFG[R/Q]AFSF	B*44:02	rs1042178	C	T	NA12751	female	A*01:01, A*02:01, B*07:02, B*08:01, C*07:01, C*07:02	TT	820.309	no	yes	no	n.a.	see HLA-DPA1-1R	see HLA-DPA1-1R
LB-HNRNPUL1-1R	HNRNPUL1	Out-of-frame ORF	LPSNSR[R/H]HSSL	B*07:02	rs1056854	G	A	HG00114	male	A*01:01, A*03:01, B*07:02, B*08:01, C*07:01, C*07:02	GA	83.0723	yes	yes	yes	yes	no	n.a.
LB-HNRNPUL1-1R	HNRNPUL1	Out-of-frame ORF	LPSNSR[R/H]HSSL	B*07:02	rs1056854	G	A	HG00282	female	A*02:01, A*03:01, B*07:02, B*40:01, C*03:04, C*07:02	GA	88.5611	yes	yes	yes	yes	no	n.a.
LB-HNRNPUL1-1R	HNRNPUL1	Out-of-frame ORF	LPSNSR[R/H]HSSL	B*07:02	rs1056854	G	A	NA12005	male	A*29:02, A*02:01, B*07:02, B*27:03, C*07:02, C*01:02	GA	85.4035	yes	yes	yes	yes	no	n.a.
LB-HNRNPUL1-1R	HNRNPUL1	Out-of-frame ORF	LPSNSR[R/H]HSSL	B*07:02	rs1056854	G	A	NA12044	female	A*02:01, A*01:01, B*07:02, B*07:02, C*07:02, C*07:02	AA	57.2572	yes	yes	no	no	no	n.a.
LB-HNRNPUL1-1R	HNRNPUL1	Out-of-frame ORF	LPSNSR[R/H]HSSL	B*07:02	rs1056854	G	A	NA12717	female	A*01:01, A*02:01, B*07:02, B*08:01, C*07:01, C*07:02	GA	83.8512	yes	yes	yes	yes	no	n.a.
LB-HNRNPUL1-1R	HNRNPUL1	Out-of-frame ORF	LPSNSR[R/H]HSSL	B*07:02	rs1056854	G	A	NA12751	female	A*01:01, A*02:01, B*07:02, B*08:01, C*07:01, C*07:02	AA	68.311	yes	yes	no	no	no	n.a.
LB-IGSF3-1R	IGSF3	Annotated ORF	SP[R/Q]DTGNYSC	B*07:02	rs6703791	C	T	HG00114	male	A*01:01, A*03:01, B*07:02, B*08:01, C*07:01, C*07:02	CT	1.16621	yes	yes	yes	yes	no	n.a.
LB-IGSF3-1R	IGSF3	Annotated ORF	SP[R/Q]DTGNYSC	B*07:02	rs6703791	C	T	HG00282	female	A*02:01, A*03:01, B*07:02, B*40:01, C*03:04, C*07:02	TT	1.29102	yes	yes	no	no	no	n.a.
LB-IGSF3-1R	IGSF3	Annotated ORF	SP[R/Q]DTGNYSC	B*07:02	rs6703791	C	T	NA12005	male	A*29:02, A*02:01, B*07:02, B*27:03, C*07:02, C*01:02	TT	2.46581	yes	yes	no	no	no	n.a.
LB-IGSF3-1R	IGSF3	Annotated ORF	SP[R/Q]DTGNYSC	B*07:02	rs6703791	C	T	NA12044	female	A*02:01, A*01:01, B*07:02, B*07:02, C*07:02, C*07:02	TT	10.0667	yes	yes	no	no	no	n.a.
LB-IGSF3-1R	IGSF3	Annotated ORF	SP[R/Q]DTGNYSC	B*07:02	rs6703791	C	T	NA12717	female	A*01:01, A*02:01, B*07:02, B*08:01, C*07:01, C*07:02	TT	1.24187	yes	yes	no	no	no	n.a.
LB-IGSF3-1R	IGSF3	Annotated ORF	SP[R/Q]DTGNYSC	B*07:02	rs6703791	C	T	NA12751	female	A*01:01, A*02:01, B*07:02, B*08:01, C*07:01, C*07:02	CT	3.88062	yes	yes	yes	yes	no	n.a.
LB-IL10RA-1R	IL10RA	Out-of-frame ORF	GPRWPP[R/Q]MTH	B*07:02	rs2256111	G	A	HG00114	male	A*01:01, A*03:01, B*07:02, B*08:01, C*07:01, C*07:02	AA	8.30984	yes	yes	no	no	no	n.a.
LB-IL10RA-1R	IL10RA	Out-of-frame ORF	GPRWPP[R/Q]MTH	B*07:02	rs2256111	G	A	HG00282	female	A*02:01, A*03:01, B*07:02, B*40:01, C*03:04, C*07:02	GA	13.6176	yes	yes	yes	yes	no	n.a.
LB-IL10RA-1R	IL10RA	Out-of-frame ORF	GPRWPP[R/Q]MTH	B*07:02	rs2256111	G	A	NA12005	male	A*29:02, A*02:01, B*07:02, B*27:03, C*07:02, C*01:02	GA	3.88748	yes	yes	yes	yes	no	n.a.
LB-IL10RA-1R	IL10RA	Out-of-frame ORF	GPRWPP[R/Q]MTH	B*07:02	rs2256111	G	A	NA12044	female	A*02:01, A*01:01, B*07:02, B*07:02, C*07:02, C*07:02	GA	7.33049	yes	yes	yes	no*	no	n.a.
LB-IL10RA-1R	IL10RA	Out-of-frame ORF	GPRWPP[R/Q]MTH	B*07:02	rs2256111	G	A	NA12717	female	A*01:01, A*02:01, B*07:02, B*08:01, C*07:01, C*07:02	AA	3.90889	yes	yes	no	no	no	n.a.
LB-IL10RA-1R	IL10RA	Out-of-frame ORF	GPRWPP[R/Q]MTH	B*07:02	rs2256111	G	A	NA12751	female	A*01:01, A*02:01, B*07:02, B*08:01, C*07:01, C*07:02	GG	2.62262	yes	yes	yes	yes	no	n.a.
LB-IMMT-1S	IMMT	Annotated ORF	KQ[S/P]ASQLQK	A*03:01	rs1050301	A	G	HG00114	male	A*01:01, A*03:01, B*07:02, B*08:01, C*07:01, C*07:02	AG	57.1265	yes	yes	yes	yes	yes	758
LB-IMMT-1S	IMMT	Annotated ORF	KQ[S/P]ASQLQK	A*03:01	rs1050301	A	G	HG00282	female	A*02:01, A*03:01, B*07:02, B*40:01, C*03:04, C*07:02	AG	64.2765	yes	yes	yes	yes	yes	758
LB-IMMT-1S	IMMT	Annotated ORF	KQ[S/P]ASQLQK	A*03:01	rs1050301	A	G	NA12005	male	A*29:02, A*02:01, B*07:02, B*27:03, C*07:02, C*01:02	GG	91.8307	no	yes	no	n.a.	yes	758
LB-IMMT-1S	IMMT	Annotated ORF	KQ[S/P]ASQLQK	A*03:01	rs1050301	A	G	NA12044	female	A*02:01, A*01:01, B*07:02, B*07:02, C*07:02, C*07:02	GG	64.8908	no	yes	no	n.a.	yes	758
LB-IMMT-1S	IMMT	Annotated ORF	KQ[S/P]ASQLQK	A*03:01	rs1050301	A	G	NA12717	female	A*01:01, A*02:01, B*07:02, B*08:01, C*07:01, C*07:02	GG	61.7545	no	yes	no	n.a.	yes	758
LB-IMMT-1S	IMMT	Annotated ORF	KQ[S/P]ASQLQK	A*03:01	rs1050301	A	G	NA12751	female	A*01:01, A*02:01, B*07:02, B*08:01, C*07:01, C*07:02	AG	50.971	no	yes	yes	n.a.	yes	758
LB-INCENP-1D	INCENP	Annotated ORF	EE[D/E]ARRLRW	B*44:03	rs7129085	T	G	HG00114	male	A*01:01, A*03:01, B*07:02, B*08:01, C*07:01, C*07:02	TT	20.1538	no	yes	yes	n.a.	no	n.a.
LB-INCENP-1D	INCENP	Annotated ORF	EE[D/E]ARRLRW	B*44:03	rs7129085	T	G	HG00282	female	A*02:01, A*03:01, B*07:02, B*40:01, C*03:04, C*07:02	GT	16.3843	no	yes	yes	n.a.	no	n.a.
LB-INCENP-1D	INCENP	Annotated ORF	EE[D/E]ARRLRW	B*44:03	rs7129085	T	G	NA12005	male	A*29:02, A*02:01, B*07:02, B*27:03, C*07:02, C*01:02	TT	15.2714	no	yes	yes	n.a.	no	n.a.
LB-INCENP-1D	INCENP	Annotated ORF	EE[D/E]ARRLRW	B*44:03	rs7129085	T	G	NA12044	female	A*02:01, A*01:01, B*07:02, B*07:02, C*07:02, C*07:02	GT	10.7289	no	yes	yes	n.a.	yes	935
LB-INCENP-1D	INCENP	Annotated ORF	EE[D/E]ARRLRW	B*44:03	rs7129085	T	G	NA12717	female	A*01:01, A*02:01, B*07:02, B*08:01, C*07:01, C*07:02	GT	15.3942	no	yes	yes	n.a.	no	n.a.
LB-INCENP-1D	INCENP	Annotated ORF	EE[D/E]ARRLRW	B*44:03	rs7129085	T	G	NA12751	female	A*01:01, A*02:01, B*07:02, B*08:01, C*07:01, C*07:02	GG	12.936	no	yes	no	n.a.	yes	935
LB-ITGB2-1	ITGB2	Alternative ORF	GQAGFFPSPF	B*15:01	rs760462	T	C	HG00114	male	A*01:01, A*03:01, B*07:02, B*08:01, C*07:01, C*07:02	CC	89.5252	no	no	no	n.d.	yes	128
LB-ITGB2-1	ITGB2	Alternative ORF	GQAGFFPSPF	B*15:01	rs760462	T	C	HG00282	female	A*02:01, A*03:01, B*07:02, B*40:01, C*03:04, C*07:02	CC	190.263	no	no	no	n.d.	yes	108
LB-ITGB2-1	ITGB2	Alternative ORF	GQAGFFPSPF	B*15:01	rs760462	T	C	NA12005	male	A*29:02, A*02:01, B*07:02, B*27:03, C*07:02, C*01:02	CC	113.565	no	no	no	n.d.	yes	126
LB-ITGB2-1	ITGB2	Alternative ORF	GQAGFFPSPF	B*15:01	rs760462	T	C	NA12044	female	A*02:01, A*01:01, B*07:02, B*07:02, C*07:02, C*07:02	CC	88.2654	no	no	no	n.d.	yes	123
LB-ITGB2-1	ITGB2	Alternative ORF	GQAGFFPSPF	B*15:01	rs760462	T	C	NA12717	female	A*01:01, A*02:01, B*07:02, B*08:01, C*07:01, C*07:02	TC	83.5054	no	no	yes	n.d.	yes	108
LB-ITGB2-1	ITGB2	Alternative ORF	GQAGFFPSPF	B*15:01	rs760462	T	C	NA12751	female	A*01:01, A*02:01, B*07:02, B*08:01, C*07:01, C*07:02	CC	73.7166	no	no	no	n.d.	yes	126
LB-KIAA0040-1L	KIAA0040	Upstream ORF	HPFE[L/P]RTCL	B*07:02	rs1057239	A	G	HG00114	male	A*01:01, A*03:01, B*07:02, B*08:01, C*07:01, C*07:02	AG	12.5447	yes	yes	yes	no*	no	n.a.
LB-KIAA0040-1L	KIAA0040	Upstream ORF	HPFE[L/P]RTCL	B*07:02	rs1057239	A	G	HG00282	female	A*02:01, A*03:01, B*07:02, B*40:01, C*03:04, C*07:02	AG	10.1365	yes	yes	yes	yes	no	n.a.
LB-KIAA0040-1L	KIAA0040	Upstream ORF	HPFE[L/P]RTCL	B*07:02	rs1057239	A	G	NA12005	male	A*29:02, A*02:01, B*07:02, B*27:03, C*07:02, C*01:02	AG	10.4524	yes	yes	yes	yes	no	n.a.
LB-KIAA0040-1L	KIAA0040	Upstream ORF	HPFE[L/P]RTCL	B*07:02	rs1057239	A	G	NA12044	female	A*02:01, A*01:01, B*07:02, B*07:02, C*07:02, C*07:02	AG	8.32125	yes	yes	yes	no*	no	n.a.
LB-KIAA0040-1L	KIAA0040	Upstream ORF	HPFE[L/P]RTCL	B*07:02	rs1057239	A	G	NA12717	female	A*01:01, A*02:01, B*07:02, B*08:01, C*07:01, C*07:02	AG	8.98106	yes	yes	yes	yes	no	n.a.
LB-KIAA0040-1L	KIAA0040	Upstream ORF	HPFE[L/P]RTCL	B*07:02	rs1057239	A	G	NA12751	female	A*01:01, A*02:01, B*07:02, B*08:01, C*07:01, C*07:02	GG	5.95227	yes	yes	no	no	no	n.a.
LB-KLHDC9-1R	KLHDC9	Annotated ORF	RLDP[R/S]ARTY	A*03:01	rs11576830	C	A	HG00114	male	A*01:01, A*03:01, B*07:02, B*08:01, C*07:01, C*07:02	CA	1.13514	yes	yes	yes	yes	no	n.a.
LB-KLHDC9-1R	KLHDC9	Annotated ORF	RLDP[R/S]ARTY	A*03:01	rs11576830	C	A	HG00282	female	A*02:01, A*03:01, B*07:02, B*40:01, C*03:04, C*07:02	CA	1.16997	yes	yes	yes	yes	no	n.a.
LB-KLHDC9-1R	KLHDC9	Annotated ORF	RLDP[R/S]ARTY	A*03:01	rs11576830	C	A	NA12005	male	A*29:02, A*02:01, B*07:02, B*27:03, C*07:02, C*01:02	AA	0.44694	no	yes	no	n.a.	no	n.a.
LB-KLHDC9-1R	KLHDC9	Annotated ORF	RLDP[R/S]ARTY	A*03:01	rs11576830	C	A	NA12044	female	A*02:01, A*01:01, B*07:02, B*07:02, C*07:02, C*07:02	AA	4.64098	no	yes	no	n.a.	no	n.a.
LB-KLHDC9-1R	KLHDC9	Annotated ORF	RLDP[R/S]ARTY	A*03:01	rs11576830	C	A	NA12717	female	A*01:01, A*02:01, B*07:02, B*08:01, C*07:01, C*07:02	AA	2.2818	no	yes	no	n.a.	no	n.a.
LB-KLHDC9-1R	KLHDC9	Annotated ORF	RLDP[R/S]ARTY	A*03:01	rs11576830	C	A	NA12751	female	A*01:01, A*02:01, B*07:02, B*08:01, C*07:01, C*07:02	AA	1.90824	no	yes	no	n.a.	no	n.a.
LB-LGALS3-1H	LGALS3	Annotated ORF	KPFKI[H/Q]VL	B*07:02	rs11125	T	A	HG00114	male	A*01:01, A*03:01, B*07:02, B*08:01, C*07:01, C*07:02	AA	46.5639	yes	yes	no	no	yes	250
LB-LGALS3-1H	LGALS3	Annotated ORF	KPFKI[H/Q]VL	B*07:02	rs11125	T	A	HG00282	female	A*02:01, A*03:01, B*07:02, B*40:01, C*03:04, C*07:02	AA	36.0643	yes	yes	no	no	yes	250
LB-LGALS3-1H	LGALS3	Annotated ORF	KPFKI[H/Q]VL	B*07:02	rs11125	T	A	NA12005	male	A*29:02, A*02:01, B*07:02, B*27:03, C*07:02, C*01:02	AA	24.7302	yes	yes	no	no	yes	250
LB-LGALS3-1H	LGALS3	Annotated ORF	KPFKI[H/Q]VL	B*07:02	rs11125	T	A	NA12044	female	A*02:01, A*01:01, B*07:02, B*07:02, C*07:02, C*07:02	AA	17.3322	yes	yes	no	no	yes	250
LB-LGALS3-1H	LGALS3	Annotated ORF	KPFKI[H/Q]VL	B*07:02	rs11125	T	A	NA12717	female	A*01:01, A*02:01, B*07:02, B*08:01, C*07:01, C*07:02	AA	9.11339	yes	yes	no	no	yes	250
LB-LGALS3-1H	LGALS3	Annotated ORF	KPFKI[H/Q]VL	B*07:02	rs11125	T	A	NA12751	female	A*01:01, A*02:01, B*07:02, B*08:01, C*07:01, C*07:02	AA	23.2541	yes	yes	no	no	yes	250
LB-LILRB4-1G	LILRB4	Annotated ORF	[G/D]PRPSPTRSV	B*07:02	rs731170	G	A	HG00114	male	A*01:01, A*03:01, B*07:02, B*08:01, C*07:01, C*07:02	AG	7.43415	yes	yes	yes	yes	no	n.a.
LB-LILRB4-1G	LILRB4	Annotated ORF	[G/D]PRPSPTRSV	B*07:02	rs731170	G	A	HG00282	female	A*02:01, A*03:01, B*07:02, B*40:01, C*03:04, C*07:02	AG	4.49785	yes	yes	yes	yes	no	n.a.
LB-LILRB4-1G	LILRB4	Annotated ORF	[G/D]PRPSPTRSV	B*07:02	rs731170	G	A	NA12005	male	A*29:02, A*02:01, B*07:02, B*27:03, C*07:02, C*01:02	GG	2.24306	yes	yes	yes	yes	no	n.a.
LB-LILRB4-1G	LILRB4	Annotated ORF	[G/D]PRPSPTRSV	B*07:02	rs731170	G	A	NA12044	female	A*02:01, A*01:01, B*07:02, B*07:02, C*07:02, C*07:02	GG	7.36887	yes	yes	yes	yes	yes	449
LB-LILRB4-1G	LILRB4	Annotated ORF	[G/D]PRPSPTRSV	B*07:02	rs731170	G	A	NA12717	female	A*01:01, A*02:01, B*07:02, B*08:01, C*07:01, C*07:02	GG	2.30698	yes	yes	yes	yes	no	n.a.
LB-LILRB4-1G	LILRB4	Annotated ORF	[G/D]PRPSPTRSV	B*07:02	rs731170	G	A	NA12751	female	A*01:01, A*02:01, B*07:02, B*08:01, C*07:01, C*07:02	GG	2.62724	yes	yes	yes	yes	no	n.a.
LB-LINC01857-1D	LINC01857	LncRNA ORF	ST[D/N]ESVLSDY	A*01:01	rs1055228	G	A	HG00114	male	A*01:01, A*03:01, B*07:02, B*08:01, C*07:01, C*07:02	GA	6.18052	yes	yes	yes	yes	no	n.a.
LB-LINC01857-1D	LINC01857	LncRNA ORF	ST[D/N]ESVLSDY	A*01:01	rs1055228	G	A	HG00282	female	A*02:01, A*03:01, B*07:02, B*40:01, C*03:04, C*07:02	AA	15.3295	no	yes	no	n.a.	no	n.a.
LB-LINC01857-1D	LINC01857	LncRNA ORF	ST[D/N]ESVLSDY	A*01:01	rs1055228	G	A	NA12005	male	A*29:02, A*02:01, B*07:02, B*27:03, C*07:02, C*01:02	GA	20.6219	no	yes	yes	n.a.	no	n.a.
LB-LINC01857-1D	LINC01857	LncRNA ORF	ST[D/N]ESVLSDY	A*01:01	rs1055228	G	A	NA12044	female	A*02:01, A*01:01, B*07:02, B*07:02, C*07:02, C*07:02	AA	17.5394	no	yes	no	no	no	n.a.
LB-LINC01857-1D	LINC01857	LncRNA ORF	ST[D/N]ESVLSDY	A*01:01	rs1055228	G	A	NA12717	female	A*01:01, A*02:01, B*07:02, B*08:01, C*07:01, C*07:02	GA	10.1385	yes	yes	yes	yes	no	n.a.
LB-LINC01857-1D	LINC01857	LncRNA ORF	ST[D/N]ESVLSDY	A*01:01	rs1055228	G	A	NA12751	female	A*01:01, A*02:01, B*07:02, B*08:01, C*07:01, C*07:02	GA	7.15194	yes	yes	yes	yes	no	n.a.
LB-LINC02427-1G	LINCRNA02427	LncRNA ORF	FLWLGAPP[G/S]M	A*02:01	rs1991229	C	T	HG00114	male	A*01:01, A*03:01, B*07:02, B*08:01, C*07:01, C*07:02	TT	n.d.	no	yes	no	n.a.	no	n.a.
LB-LINC02427-1G	LINCRNA02427	LncRNA ORF	FLWLGAPP[G/S]M	A*02:01	rs1991229	C	T	HG00282	female	A*02:01, A*03:01, B*07:02, B*40:01, C*03:04, C*07:02	CT	n.d.	yes	yes	yes	yes	no	n.a.
LB-LINC02427-1G	LINCRNA02427	LncRNA ORF	FLWLGAPP[G/S]M	A*02:01	rs1991229	C	T	NA12005	male	A*29:02, A*02:01, B*07:02, B*27:03, C*07:02, C*01:02	CT	n.d.	yes	yes	yes	yes	no	n.a.
LB-LINC02427-1G	LINCRNA02427	LncRNA ORF	FLWLGAPP[G/S]M	A*02:01	rs1991229	C	T	NA12044	female	A*02:01, A*01:01, B*07:02, B*07:02, C*07:02, C*07:02	TT	n.d.	yes	yes	no	no	no	n.a.
LB-LINC02427-1G	LINCRNA02427	LncRNA ORF	FLWLGAPP[G/S]M	A*02:01	rs1991229	C	T	NA12717	female	A*01:01, A*02:01, B*07:02, B*08:01, C*07:01, C*07:02	TT	n.d.	yes	yes	no	no	no	n.a.
LB-LINC02427-1G	LINCRNA02427	LncRNA ORF	FLWLGAPP[G/S]M	A*02:01	rs1991229	C	T	NA12751	female	A*01:01, A*02:01, B*07:02, B*08:01, C*07:01, C*07:02	TT	n.d.	yes	yes	no	no	no	n.a.
LB-LTA-1R	LTA	Annotated ORF	RV[R/C]GTTLHLLL	B*07:02	rs2229094	C	T	HG00114	male	A*01:01, A*03:01, B*07:02, B*08:01, C*07:01, C*07:02	TT	55.8406	yes	yes	no	no	yes	205
LB-LTA-1R	LTA	Annotated ORF	RV[R/C]GTTLHLLL	B*07:02	rs2229094	C	T	HG00282	female	A*02:01, A*03:01, B*07:02, B*40:01, C*03:04, C*07:02	TT	94.8637	yes	yes	no	no	yes	219
LB-LTA-1R	LTA	Annotated ORF	RV[R/C]GTTLHLLL	B*07:02	rs2229094	C	T	NA12005	male	A*29:02, A*02:01, B*07:02, B*27:03, C*07:02, C*01:02	TT	131.191	yes	yes	no	no	yes	219
LB-LTA-1R	LTA	Annotated ORF	RV[R/C]GTTLHLLL	B*07:02	rs2229094	C	T	NA12044	female	A*02:01, A*01:01, B*07:02, B*07:02, C*07:02, C*07:02	TT	51.3605	yes	yes	no	no	yes	219
LB-LTA-1R	LTA	Annotated ORF	RV[R/C]GTTLHLLL	B*07:02	rs2229094	C	T	NA12717	female	A*01:01, A*02:01, B*07:02, B*08:01, C*07:01, C*07:02	TT	35.9453	yes	yes	no	no	yes	219
LB-LTA-1R	LTA	Annotated ORF	RV[R/C]GTTLHLLL	B*07:02	rs2229094	C	T	NA12751	female	A*01:01, A*02:01, B*07:02, B*08:01, C*07:01, C*07:02	CT	106.147	yes	yes	yes	yes	yes	242
LB-MAN2B1-1T	MAN2B1	Annotated ORF	YYRTNH[T/I]VM	C*07:02	rs1054487	G	A	HG00114	male	A*01:01, A*03:01, B*07:02, B*08:01, C*07:01, C*07:02	AG	116.972	yes	yes	yes	yes	yes	1011
LB-MAN2B1-1T	MAN2B1	Annotated ORF	YYRTNH[T/I]VM	C*07:02	rs1054487	G	A	HG00282	female	A*02:01, A*03:01, B*07:02, B*40:01, C*03:04, C*07:02	GG	109.034	yes	yes	yes	yes	yes	1008
LB-MAN2B1-1T	MAN2B1	Annotated ORF	YYRTNH[T/I]VM	C*07:02	rs1054487	G	A	NA12005	male	A*29:02, A*02:01, B*07:02, B*27:03, C*07:02, C*01:02	GG	44.7837	yes	yes	yes	yes	no	n.a.
LB-MAN2B1-1T	MAN2B1	Annotated ORF	YYRTNH[T/I]VM	C*07:02	rs1054487	G	A	NA12044	female	A*02:01, A*01:01, B*07:02, B*07:02, C*07:02, C*07:02	AG	92.8799	yes	yes	yes	yes	yes	1008
LB-MAN2B1-1T	MAN2B1	Annotated ORF	YYRTNH[T/I]VM	C*07:02	rs1054487	G	A	NA12717	female	A*01:01, A*02:01, B*07:02, B*08:01, C*07:01, C*07:02	GG	84.912	yes	yes	yes	yes	no	n.a.
LB-MAN2B1-1T	MAN2B1	Annotated ORF	YYRTNH[T/I]VM	C*07:02	rs1054487	G	A	NA12751	female	A*01:01, A*02:01, B*07:02, B*08:01, C*07:01, C*07:02	AG	134.292	yes	yes	yes	yes	yes	1011
LB-MCM10-1R	MCM10	Annotated ORF	RA[R/K]GQVLTK	A*03:01	rs2274110	G	A	HG00114	male	A*01:01, A*03:01, B*07:02, B*08:01, C*07:01, C*07:02	AA	6.93943	yes	yes	no	no	no	n.a.
LB-MCM10-1R	MCM10	Annotated ORF	RA[R/K]GQVLTK	A*03:01	rs2274110	G	A	HG00282	female	A*02:01, A*03:01, B*07:02, B*40:01, C*03:04, C*07:02	AA	7.38061	yes	yes	no	no	no	n.a.
LB-MCM10-1R	MCM10	Annotated ORF	RA[R/K]GQVLTK	A*03:01	rs2274110	G	A	NA12005	male	A*29:02, A*02:01, B*07:02, B*27:03, C*07:02, C*01:02	AA	8.93172	no	yes	no	n.a.	no	n.a.
LB-MCM10-1R	MCM10	Annotated ORF	RA[R/K]GQVLTK	A*03:01	rs2274110	G	A	NA12044	female	A*02:01, A*01:01, B*07:02, B*07:02, C*07:02, C*07:02	GA	2.40707	no	yes	yes	n.a.	no	n.a.
LB-MCM10-1R	MCM10	Annotated ORF	RA[R/K]GQVLTK	A*03:01	rs2274110	G	A	NA12717	female	A*01:01, A*02:01, B*07:02, B*08:01, C*07:01, C*07:02	AA	8.23623	no	yes	no	n.a.	no	n.a.
LB-MCM10-1R	MCM10	Annotated ORF	RA[R/K]GQVLTK	A*03:01	rs2274110	G	A	NA12751	female	A*01:01, A*02:01, B*07:02, B*08:01, C*07:01, C*07:02	AA	5.69624	no	yes	no	n.a.	yes	875
LB-MCM3-1K	MCM3	Annotated ORF	[K/E]EPFSSVEI	B*40:01	rs2230240	T	C	HG00114	male	A*01:01, A*03:01, B*07:02, B*08:01, C*07:01, C*07:02	TT	78.3837	no	yes	yes	n.a.	yes	796
LB-MCM3-1K	MCM3	Annotated ORF	[K/E]EPFSSVEI	B*40:01	rs2230240	T	C	HG00282	female	A*02:01, A*03:01, B*07:02, B*40:01, C*03:04, C*07:02	TT	104.11	yes	yes	yes	yes	yes	787
LB-MCM3-1K	MCM3	Annotated ORF	[K/E]EPFSSVEI	B*40:01	rs2230240	T	C	NA12005	male	A*29:02, A*02:01, B*07:02, B*27:03, C*07:02, C*01:02	CC	108.618	no	yes	no	n.a.	yes	786
LB-MCM3-1K	MCM3	Annotated ORF	[K/E]EPFSSVEI	B*40:01	rs2230240	T	C	NA12044	female	A*02:01, A*01:01, B*07:02, B*07:02, C*07:02, C*07:02	TC	55.7277	no	yes	yes	n.a.	yes	808
LB-MCM3-1K	MCM3	Annotated ORF	[K/E]EPFSSVEI	B*40:01	rs2230240	T	C	NA12717	female	A*01:01, A*02:01, B*07:02, B*08:01, C*07:01, C*07:02	CC	66.9908	no	yes	no	n.a.	yes	792
LB-MCM3-1K	MCM3	Annotated ORF	[K/E]EPFSSVEI	B*40:01	rs2230240	T	C	NA12751	female	A*01:01, A*02:01, B*07:02, B*08:01, C*07:01, C*07:02	CC	57.0341	no	yes	no	n.a.	yes	824
LB-MIS18BP1-1Q	MIS18BP1	Annotated ORF	K[Q/E]FPITEAV	A*02:01	rs34402741	G	C	HG00114	male	A*01:01, A*03:01, B*07:02, B*08:01, C*07:01, C*07:02	CC	20.2444	no	yes	no	n.a.	yes	1132
LB-MIS18BP1-1Q	MIS18BP1	Annotated ORF	K[Q/E]FPITEAV	A*02:01	rs34402741	G	C	HG00282	female	A*02:01, A*03:01, B*07:02, B*40:01, C*03:04, C*07:02	CC	10.6371	yes	yes	no	no	yes	1131
LB-MIS18BP1-1Q	MIS18BP1	Annotated ORF	K[Q/E]FPITEAV	A*02:01	rs34402741	G	C	NA12005	male	A*29:02, A*02:01, B*07:02, B*27:03, C*07:02, C*01:02	CC	22.9557	yes	yes	no	no	no	n.a.
LB-MIS18BP1-1Q	MIS18BP1	Annotated ORF	K[Q/E]FPITEAV	A*02:01	rs34402741	G	C	NA12044	female	A*02:01, A*01:01, B*07:02, B*07:02, C*07:02, C*07:02	CC	12.8382	yes	yes	no	no	yes	1123
LB-MIS18BP1-1Q	MIS18BP1	Annotated ORF	K[Q/E]FPITEAV	A*02:01	rs34402741	G	C	NA12717	female	A*01:01, A*02:01, B*07:02, B*08:01, C*07:01, C*07:02	CC	25.0912	yes	yes	no	no	no	n.a.
LB-MIS18BP1-1Q	MIS18BP1	Annotated ORF	K[Q/E]FPITEAV	A*02:01	rs34402741	G	C	NA12751	female	A*01:01, A*02:01, B*07:02, B*08:01, C*07:01, C*07:02	CC	13.512	yes	yes	no	no	yes	1131
LB-MKI67-1Q	MKI67	Annotated ORF	[Q/R]PRAPRESA	B*07:02	rs10764749	T	C	HG00114	male	A*01:01, A*03:01, B*07:02, B*08:01, C*07:01, C*07:02	CC	75.3348	yes	yes	no	no	no	n.a.
LB-MKI67-1Q	MKI67	Annotated ORF	[Q/R]PRAPRESA	B*07:02	rs10764749	T	C	HG00282	female	A*02:01, A*03:01, B*07:02, B*40:01, C*03:04, C*07:02	TT	74.9803	yes	yes	yes	yes	no	n.a.
LB-MKI67-1Q	MKI67	Annotated ORF	[Q/R]PRAPRESA	B*07:02	rs10764749	T	C	NA12005	male	A*29:02, A*02:01, B*07:02, B*27:03, C*07:02, C*01:02	CC	107.012	yes	yes	no	no	no	n.a.
LB-MKI67-1Q	MKI67	Annotated ORF	[Q/R]PRAPRESA	B*07:02	rs10764749	T	C	NA12044	female	A*02:01, A*01:01, B*07:02, B*07:02, C*07:02, C*07:02	TC	31.7195	yes	yes	yes	yes	yes	3252
LB-MKI67-1Q	MKI67	Annotated ORF	[Q/R]PRAPRESA	B*07:02	rs10764749	T	C	NA12717	female	A*01:01, A*02:01, B*07:02, B*08:01, C*07:01, C*07:02	TC	71.6787	yes	yes	yes	yes	no	n.a.
LB-MKI67-1Q	MKI67	Annotated ORF	[Q/R]PRAPRESA	B*07:02	rs10764749	T	C	NA12751	female	A*01:01, A*02:01, B*07:02, B*08:01, C*07:01, C*07:02	TC	59.9233	yes	yes	yes	yes	yes	3256
LB-MKI67-2M	MKI67	Annotated ORF	TP[M/V]QKLDL	B*08:01	rs7918199	T	C	HG00114	male	A*01:01, A*03:01, B*07:02, B*08:01, C*07:01, C*07:02	CC	75.3348	yes	yes	no	no	see LB-MKI67-1Q	see LB-MKI67-1Q
LB-MKI67-2M	MKI67	Annotated ORF	TP[M/V]QKLDL	B*08:01	rs7918199	T	C	HG00282	female	A*02:01, A*03:01, B*07:02, B*40:01, C*03:04, C*07:02	CC	74.9803	no	yes	no	n.a.	see LB-MKI67-1Q	see LB-MKI67-1Q
LB-MKI67-2M	MKI67	Annotated ORF	TP[M/V]QKLDL	B*08:01	rs7918199	T	C	NA12005	male	A*29:02, A*02:01, B*07:02, B*27:03, C*07:02, C*01:02	CC	107.012	no	yes	no	n.a.	see LB-MKI67-1Q	see LB-MKI67-1Q
LB-MKI67-2M	MKI67	Annotated ORF	TP[M/V]QKLDL	B*08:01	rs7918199	T	C	NA12044	female	A*02:01, A*01:01, B*07:02, B*07:02, C*07:02, C*07:02	CC	31.7195	no	yes	no	n.a.	see LB-MKI67-1Q	see LB-MKI67-1Q
LB-MKI67-2M	MKI67	Annotated ORF	TP[M/V]QKLDL	B*08:01	rs7918199	T	C	NA12717	female	A*01:01, A*02:01, B*07:02, B*08:01, C*07:01, C*07:02	CC	71.6787	yes	yes	no	no	see LB-MKI67-1Q	see LB-MKI67-1Q
LB-MKI67-2M	MKI67	Annotated ORF	TP[M/V]QKLDL	B*08:01	rs7918199	T	C	NA12751	female	A*01:01, A*02:01, B*07:02, B*08:01, C*07:01, C*07:02	CC	59.9233	yes	yes	no	no	see LB-MKI67-1Q	see LB-MKI67-1Q
LB-MKI67-3E	MKI67	Annotated ORF	ES[E/K]SVQRVTR	A*68:01	rs8473	C	T	HG00114	male	A*01:01, A*03:01, B*07:02, B*08:01, C*07:01, C*07:02	TT	75.3348	no	yes	no	n.a.	see LB-MKI67-1Q	see LB-MKI67-1Q
LB-MKI67-3E	MKI67	Annotated ORF	ES[E/K]SVQRVTR	A*68:01	rs8473	C	T	HG00282	female	A*02:01, A*03:01, B*07:02, B*40:01, C*03:04, C*07:02	CC	74.9803	no	yes	yes	n.a.	see LB-MKI67-1Q	see LB-MKI67-1Q
LB-MKI67-3E	MKI67	Annotated ORF	ES[E/K]SVQRVTR	A*68:01	rs8473	C	T	NA12005	male	A*29:02, A*02:01, B*07:02, B*27:03, C*07:02, C*01:02	TC	107.012	no	yes	yes	n.a.	see LB-MKI67-1Q	see LB-MKI67-1Q
LB-MKI67-3E	MKI67	Annotated ORF	ES[E/K]SVQRVTR	A*68:01	rs8473	C	T	NA12044	female	A*02:01, A*01:01, B*07:02, B*07:02, C*07:02, C*07:02	TC	31.7195	no	yes	yes	n.a.	see LB-MKI67-1Q	see LB-MKI67-1Q
LB-MKI67-3E	MKI67	Annotated ORF	ES[E/K]SVQRVTR	A*68:01	rs8473	C	T	NA12717	female	A*01:01, A*02:01, B*07:02, B*08:01, C*07:01, C*07:02	TC	71.6787	no	yes	yes	n.a.	see LB-MKI67-1Q	see LB-MKI67-1Q
LB-MKI67-3E	MKI67	Annotated ORF	ES[E/K]SVQRVTR	A*68:01	rs8473	C	T	NA12751	female	A*01:01, A*02:01, B*07:02, B*08:01, C*07:01, C*07:02	TC	59.9233	no	yes	yes	n.a.	see LB-MKI67-1Q	see LB-MKI67-1Q
LB-MOB3A-1C	MOB3A	Out-of-frame ORF	[C/S]PRPGTWTC	B*07:02	rs11541046	C	G	HG00114	male	A*01:01, A*03:01, B*07:02, B*08:01, C*07:01, C*07:02	GG	142.8	yes	no	no	n.d.	no	n.a.
LB-MOB3A-1C	MOB3A	Out-of-frame ORF	[C/S]PRPGTWTC	B*07:02	rs11541046	C	G	HG00282	female	A*02:01, A*03:01, B*07:02, B*40:01, C*03:04, C*07:02	CC	112.28	yes	no	yes	n.d.	no	n.a.
LB-MOB3A-1C	MOB3A	Out-of-frame ORF	[C/S]PRPGTWTC	B*07:02	rs11541046	C	G	NA12005	male	A*29:02, A*02:01, B*07:02, B*27:03, C*07:02, C*01:02	CG	78.8693	yes	no	yes	n.d.	no	n.a.
LB-MOB3A-1C	MOB3A	Out-of-frame ORF	[C/S]PRPGTWTC	B*07:02	rs11541046	C	G	NA12044	female	A*02:01, A*01:01, B*07:02, B*07:02, C*07:02, C*07:02	GG	86.8124	yes	no	no	n.d.	no	n.a.
LB-MOB3A-1C	MOB3A	Out-of-frame ORF	[C/S]PRPGTWTC	B*07:02	rs11541046	C	G	NA12717	female	A*01:01, A*02:01, B*07:02, B*08:01, C*07:01, C*07:02	GG	98.9951	yes	no	no	n.d.	no	n.a.
LB-MOB3A-1C	MOB3A	Out-of-frame ORF	[C/S]PRPGTWTC	B*07:02	rs11541046	C	G	NA12751	female	A*01:01, A*02:01, B*07:02, B*08:01, C*07:01, C*07:02	GG	116.587	yes	no	no	n.d.	no	n.a.
LB-MRPS34-1I	MRPS34	Annotated ORF	RPRDSQ[I/L]YA	B*07:02	rs11552431	T	G	HG00114	male	A*01:01, A*03:01, B*07:02, B*08:01, C*07:01, C*07:02	GG	49.3582	yes	yes	no	no	yes	222
LB-MRPS34-1I	MRPS34	Annotated ORF	RPRDSQ[I/L]YA	B*07:02	rs11552431	T	G	HG00282	female	A*02:01, A*03:01, B*07:02, B*40:01, C*03:04, C*07:02	GG	77.5374	yes	yes	no	no	yes	222
LB-MRPS34-1I	MRPS34	Annotated ORF	RPRDSQ[I/L]YA	B*07:02	rs11552431	T	G	NA12005	male	A*29:02, A*02:01, B*07:02, B*27:03, C*07:02, C*01:02	GG	84.1545	yes	yes	no	no	yes	225
LB-MRPS34-1I	MRPS34	Annotated ORF	RPRDSQ[I/L]YA	B*07:02	rs11552431	T	G	NA12044	female	A*02:01, A*01:01, B*07:02, B*07:02, C*07:02, C*07:02	GG	55.0029	yes	yes	no	no	yes	223
LB-MRPS34-1I	MRPS34	Annotated ORF	RPRDSQ[I/L]YA	B*07:02	rs11552431	T	G	NA12717	female	A*01:01, A*02:01, B*07:02, B*08:01, C*07:01, C*07:02	TG	55.689	yes	yes	yes	yes	yes	225
LB-MRPS34-1I	MRPS34	Annotated ORF	RPRDSQ[I/L]YA	B*07:02	rs11552431	T	G	NA12751	female	A*01:01, A*02:01, B*07:02, B*08:01, C*07:01, C*07:02	TG	33.395	yes	yes	yes	yes	yes	223
LB-MTHFD1-2Q	MTHFD1	Annotated ORF	SIIAD[Q/R]IAL	A*02:01	rs2236225	A	G	HG00114	male	A*01:01, A*03:01, B*07:02, B*08:01, C*07:01, C*07:02	AA	78.3425	no	yes	yes	n.a.	yes	964
LB-MTHFD1-2Q	MTHFD1	Annotated ORF	SIIAD[Q/R]IAL	A*02:01	rs2236225	A	G	HG00282	female	A*02:01, A*03:01, B*07:02, B*40:01, C*03:04, C*07:02	AG	91.2411	yes	yes	yes	yes	yes	964
LB-MTHFD1-2Q	MTHFD1	Annotated ORF	SIIAD[Q/R]IAL	A*02:01	rs2236225	A	G	NA12005	male	A*29:02, A*02:01, B*07:02, B*27:03, C*07:02, C*01:02	AA	106.622	yes	yes	yes	yes	yes	964
LB-MTHFD1-2Q	MTHFD1	Annotated ORF	SIIAD[Q/R]IAL	A*02:01	rs2236225	A	G	NA12044	female	A*02:01, A*01:01, B*07:02, B*07:02, C*07:02, C*07:02	AG	154.347	yes	yes	yes	yes	yes	972
LB-MTHFD1-2Q	MTHFD1	Annotated ORF	SIIAD[Q/R]IAL	A*02:01	rs2236225	A	G	NA12717	female	A*01:01, A*02:01, B*07:02, B*08:01, C*07:01, C*07:02	AG	60.7411	yes	yes	yes	yes	yes	972
LB-MTHFD1-2Q	MTHFD1	Annotated ORF	SIIAD[Q/R]IAL	A*02:01	rs2236225	A	G	NA12751	female	A*01:01, A*02:01, B*07:02, B*08:01, C*07:01, C*07:02	AA	118.811	yes	yes	yes	yes	yes	993
LB-MYO1G-2M	MYO1G	Annotated ORF	VS[M/V]NPYQEL	C*03:03	rs61739531	T	C	HG00114	male	A*01:01, A*03:01, B*07:02, B*08:01, C*07:01, C*07:02	CC	80.8336	no	yes	no	n.a.	see HA-1	see HA-1
LB-MYO1G-2M	MYO1G	Annotated ORF	VS[M/V]NPYQEL	C*03:03	rs61739531	T	C	HG00282	female	A*02:01, A*03:01, B*07:02, B*40:01, C*03:04, C*07:02	TC	75.1015	no	yes	yes	n.a.	see HA-1	see HA-1
LB-MYO1G-2M	MYO1G	Annotated ORF	VS[M/V]NPYQEL	C*03:03	rs61739531	T	C	NA12005	male	A*29:02, A*02:01, B*07:02, B*27:03, C*07:02, C*01:02	TC	65.6031	no	yes	yes	n.a.	see HA-1	see HA-1
LB-MYO1G-2M	MYO1G	Annotated ORF	VS[M/V]NPYQEL	C*03:03	rs61739531	T	C	NA12044	female	A*02:01, A*01:01, B*07:02, B*07:02, C*07:02, C*07:02	CC	87.9537	no	yes	no	n.a.	see HA-1	see HA-1
LB-MYO1G-2M	MYO1G	Annotated ORF	VS[M/V]NPYQEL	C*03:03	rs61739531	T	C	NA12717	female	A*01:01, A*02:01, B*07:02, B*08:01, C*07:01, C*07:02	CC	45.255	no	yes	no	n.a.	see HA-1	see HA-1
LB-MYO1G-2M	MYO1G	Annotated ORF	VS[M/V]NPYQEL	C*03:03	rs61739531	T	C	NA12751	female	A*01:01, A*02:01, B*07:02, B*08:01, C*07:01, C*07:02	CC	77.0524	no	yes	no	n.a.	see HA-1	see HA-1
LB-MYO1G-3M	MYO1G	Annotated ORF	VS[M/V]NPYQEL	C*03:04	rs61739531	T	C	HG00114	male	A*01:01, A*03:01, B*07:02, B*08:01, C*07:01, C*07:02	CC	80.8336	no	yes	no	n.a.	see HA-1	see HA-1
LB-MYO1G-3M	MYO1G	Annotated ORF	VS[M/V]NPYQEL	C*03:04	rs61739531	T	C	HG00282	female	A*02:01, A*03:01, B*07:02, B*40:01, C*03:04, C*07:02	TC	75.1015	yes	yes	yes	yes	see HA-1	see HA-1
LB-MYO1G-3M	MYO1G	Annotated ORF	VS[M/V]NPYQEL	C*03:04	rs61739531	T	C	NA12005	male	A*29:02, A*02:01, B*07:02, B*27:03, C*07:02, C*01:02	TC	65.6031	no	yes	yes	n.a.	see HA-1	see HA-1
LB-MYO1G-3M	MYO1G	Annotated ORF	VS[M/V]NPYQEL	C*03:04	rs61739531	T	C	NA12044	female	A*02:01, A*01:01, B*07:02, B*07:02, C*07:02, C*07:02	CC	87.9537	no	yes	no	n.a.	see HA-1	see HA-1
LB-MYO1G-3M	MYO1G	Annotated ORF	VS[M/V]NPYQEL	C*03:04	rs61739531	T	C	NA12717	female	A*01:01, A*02:01, B*07:02, B*08:01, C*07:01, C*07:02	CC	45.255	no	yes	no	n.a.	see HA-1	see HA-1
LB-MYO1G-3M	MYO1G	Annotated ORF	VS[M/V]NPYQEL	C*03:04	rs61739531	T	C	NA12751	female	A*01:01, A*02:01, B*07:02, B*08:01, C*07:01, C*07:02	CC	77.0524	no	yes	no	n.a.	see HA-1	see HA-1
LB-MYO3B-1R	MYO3B	Out-of-frame ORF	AP[R/H]SGWPLRSL	B*07:02	rs2161916	G	A	HG00114	male	A*01:01, A*03:01, B*07:02, B*08:01, C*07:01, C*07:02	GG	0.9536	yes	yes	yes	yes	no	n.a.
LB-MYO3B-1R	MYO3B	Out-of-frame ORF	AP[R/H]SGWPLRSL	B*07:02	rs2161916	G	A	HG00282	female	A*02:01, A*03:01, B*07:02, B*40:01, C*03:04, C*07:02	AA	0.77697	yes	yes	no	no	no	n.a.
LB-MYO3B-1R	MYO3B	Out-of-frame ORF	AP[R/H]SGWPLRSL	B*07:02	rs2161916	G	A	NA12005	male	A*29:02, A*02:01, B*07:02, B*27:03, C*07:02, C*01:02	GA	0.2145	yes	yes	yes	yes	no	n.a.
LB-MYO3B-1R	MYO3B	Out-of-frame ORF	AP[R/H]SGWPLRSL	B*07:02	rs2161916	G	A	NA12044	female	A*02:01, A*01:01, B*07:02, B*07:02, C*07:02, C*07:02	GA	1.66906	yes	yes	yes	yes	no	n.a.
LB-MYO3B-1R	MYO3B	Out-of-frame ORF	AP[R/H]SGWPLRSL	B*07:02	rs2161916	G	A	NA12717	female	A*01:01, A*02:01, B*07:02, B*08:01, C*07:01, C*07:02	GA	0.39517	yes	yes	yes	no*	no	n.a.
LB-MYO3B-1R	MYO3B	Out-of-frame ORF	AP[R/H]SGWPLRSL	B*07:02	rs2161916	G	A	NA12751	female	A*01:01, A*02:01, B*07:02, B*08:01, C*07:01, C*07:02	GG	0.94694	yes	yes	yes	no*	no	n.a.
LB-NADK-1K	NADK	Annotated ORF	AVHNGLGE[K/N]	A*03:01	rs4751	T	G	HG00114	male	A*01:01, A*03:01, B*07:02, B*08:01, C*07:01, C*07:02	TG	32.7707	yes	yes	yes	yes	no	n.a.
LB-NADK-1K	NADK	Annotated ORF	AVHNGLGE[K/N]	A*03:01	rs4751	T	G	HG00282	female	A*02:01, A*03:01, B*07:02, B*40:01, C*03:04, C*07:02	TG	42.0791	yes	yes	yes	yes	no	n.a.
LB-NADK-1K	NADK	Annotated ORF	AVHNGLGE[K/N]	A*03:01	rs4751	T	G	NA12005	male	A*29:02, A*02:01, B*07:02, B*27:03, C*07:02, C*01:02	GG	27.064	no	yes	no	n.a.	no	n.a.
LB-NADK-1K	NADK	Annotated ORF	AVHNGLGE[K/N]	A*03:01	rs4751	T	G	NA12044	female	A*02:01, A*01:01, B*07:02, B*07:02, C*07:02, C*07:02	TG	73.8375	no	yes	yes	n.a.	yes	589
LB-NADK-1K	NADK	Annotated ORF	AVHNGLGE[K/N]	A*03:01	rs4751	T	G	NA12717	female	A*01:01, A*02:01, B*07:02, B*08:01, C*07:01, C*07:02	TG	23.8437	no	yes	yes	n.a.	no	n.a.
LB-NADK-1K	NADK	Annotated ORF	AVHNGLGE[K/N]	A*03:01	rs4751	T	G	NA12751	female	A*01:01, A*02:01, B*07:02, B*08:01, C*07:01, C*07:02	TG	26.3854	no	yes	yes	n.a.	yes	589
LB-NANS-1D	NANS	Annotated ORF	KAL[D/E]RPYTSK	A*03:01	rs1058446	C	G	HG00114	male	A*01:01, A*03:01, B*07:02, B*08:01, C*07:01, C*07:02	GG	25.9474	yes	yes	no	no	yes	359
LB-NANS-1D	NANS	Annotated ORF	KAL[D/E]RPYTSK	A*03:01	rs1058446	C	G	HG00282	female	A*02:01, A*03:01, B*07:02, B*40:01, C*03:04, C*07:02	GG	50.1898	yes	yes	no	no	yes	359
LB-NANS-1D	NANS	Annotated ORF	KAL[D/E]RPYTSK	A*03:01	rs1058446	C	G	NA12005	male	A*29:02, A*02:01, B*07:02, B*27:03, C*07:02, C*01:02	GG	42.935	no	yes	no	n.a.	yes	359
LB-NANS-1D	NANS	Annotated ORF	KAL[D/E]RPYTSK	A*03:01	rs1058446	C	G	NA12044	female	A*02:01, A*01:01, B*07:02, B*07:02, C*07:02, C*07:02	GG	21.4413	no	yes	no	n.a.	yes	359
LB-NANS-1D	NANS	Annotated ORF	KAL[D/E]RPYTSK	A*03:01	rs1058446	C	G	NA12717	female	A*01:01, A*02:01, B*07:02, B*08:01, C*07:01, C*07:02	CG	23.1932	no	yes	yes	n.a.	yes	359
LB-NANS-1D	NANS	Annotated ORF	KAL[D/E]RPYTSK	A*03:01	rs1058446	C	G	NA12751	female	A*01:01, A*02:01, B*07:02, B*08:01, C*07:01, C*07:02	CG	15.7856	no	yes	yes	n.a.	yes	359
LB-NCAPD3-1Q	NCAPD3	Annotated ORF	WL[Q/R]GVVPVV	A*02:01	rs12292394	T	C	HG00114	male	A*01:01, A*03:01, B*07:02, B*08:01, C*07:01, C*07:02	CC	36.1945	no	no	no	n.d.	yes	1488
LB-NCAPD3-1Q	NCAPD3	Annotated ORF	WL[Q/R]GVVPVV	A*02:01	rs12292394	T	C	HG00282	female	A*02:01, A*03:01, B*07:02, B*40:01, C*03:04, C*07:02	TC	37.3495	yes	no	yes	n.d.	no	n.a.
LB-NCAPD3-1Q	NCAPD3	Annotated ORF	WL[Q/R]GVVPVV	A*02:01	rs12292394	T	C	NA12005	male	A*29:02, A*02:01, B*07:02, B*27:03, C*07:02, C*01:02	CC	20.0105	yes	no	no	n.d.	no	n.a.
LB-NCAPD3-1Q	NCAPD3	Annotated ORF	WL[Q/R]GVVPVV	A*02:01	rs12292394	T	C	NA12044	female	A*02:01, A*01:01, B*07:02, B*07:02, C*07:02, C*07:02	CC	24.4827	yes	no	no	n.d.	no	n.a.
LB-NCAPD3-1Q	NCAPD3	Annotated ORF	WL[Q/R]GVVPVV	A*02:01	rs12292394	T	C	NA12717	female	A*01:01, A*02:01, B*07:02, B*08:01, C*07:01, C*07:02	CC	28.3062	yes	no	no	n.d.	no	n.a.
LB-NCAPD3-1Q	NCAPD3	Annotated ORF	WL[Q/R]GVVPVV	A*02:01	rs12292394	T	C	NA12751	female	A*01:01, A*02:01, B*07:02, B*08:01, C*07:01, C*07:02	CC	19.1086	yes	no	no	n.d.	yes	1498
LB-NDC80-1P	NDC80	Annotated ORF	HLEEQI[P/A]KV	A*02:01	rs9051	C	G	HG00114	male	A*01:01, A*03:01, B*07:02, B*08:01, C*07:01, C*07:02	CG	17.3861	no	yes	yes	n.a.	yes	641
LB-NDC80-1P	NDC80	Annotated ORF	HLEEQI[P/A]KV	A*02:01	rs9051	C	G	HG00282	female	A*02:01, A*03:01, B*07:02, B*40:01, C*03:04, C*07:02	GG	43.2448	yes	yes	no	no	yes	641
LB-NDC80-1P	NDC80	Annotated ORF	HLEEQI[P/A]KV	A*02:01	rs9051	C	G	NA12005	male	A*29:02, A*02:01, B*07:02, B*27:03, C*07:02, C*01:02	GG	31.0139	yes	yes	no	yes*	no	n.a.
LB-NDC80-1P	NDC80	Annotated ORF	HLEEQI[P/A]KV	A*02:01	rs9051	C	G	NA12044	female	A*02:01, A*01:01, B*07:02, B*07:02, C*07:02, C*07:02	GG	11.2912	yes	yes	no	no	yes	642
LB-NDC80-1P	NDC80	Annotated ORF	HLEEQI[P/A]KV	A*02:01	rs9051	C	G	NA12717	female	A*01:01, A*02:01, B*07:02, B*08:01, C*07:01, C*07:02	GG	20.942	yes	yes	no	no	no	n.a.
LB-NDC80-1P	NDC80	Annotated ORF	HLEEQI[P/A]KV	A*02:01	rs9051	C	G	NA12751	female	A*01:01, A*02:01, B*07:02, B*08:01, C*07:01, C*07:02	CG	23.0944	yes	yes	yes	yes	yes	642
LB-NDUFAF1-1H	NDUFAF1	Annotated ORF	KLL[H/R]GTYFL	A*02:01	rs1899	T	C	HG00114	male	A*01:01, A*03:01, B*07:02, B*08:01, C*07:01, C*07:02	TC	10.5553	no	yes	yes	n.a.	no	n.a.
LB-NDUFAF1-1H	NDUFAF1	Annotated ORF	KLL[H/R]GTYFL	A*02:01	rs1899	T	C	HG00282	female	A*02:01, A*03:01, B*07:02, B*40:01, C*03:04, C*07:02	CC	18.4695	yes	yes	no	no	no	n.a.
LB-NDUFAF1-1H	NDUFAF1	Annotated ORF	KLL[H/R]GTYFL	A*02:01	rs1899	T	C	NA12005	male	A*29:02, A*02:01, B*07:02, B*27:03, C*07:02, C*01:02	CC	18.1881	yes	yes	no	no	no	n.a.
LB-NDUFAF1-1H	NDUFAF1	Annotated ORF	KLL[H/R]GTYFL	A*02:01	rs1899	T	C	NA12044	female	A*02:01, A*01:01, B*07:02, B*07:02, C*07:02, C*07:02	TC	5.85867	yes	yes	yes	yes	yes	346
LB-NDUFAF1-1H	NDUFAF1	Annotated ORF	KLL[H/R]GTYFL	A*02:01	rs1899	T	C	NA12717	female	A*01:01, A*02:01, B*07:02, B*08:01, C*07:01, C*07:02	CC	8.83997	yes	yes	no	no	no	no
LB-NDUFAF1-1H	NDUFAF1	Annotated ORF	KLL[H/R]GTYFL	A*02:01	rs1899	T	C	NA12751	female	A*01:01, A*02:01, B*07:02, B*08:01, C*07:01, C*07:02	CC	9.41297	yes	yes	no	no	yes	351
LB-NUP133-1R	NUP133	Annotated ORF	SEDLILC[R/Q]L	B*40:01	rs1065674	C	T	HG00114	male	A*01:01, A*03:01, B*07:02, B*08:01, C*07:01, C*07:02	TT	17.4938	no	no	no	n.d.	no	n.a.
LB-NUP133-1R	NUP133	Annotated ORF	SEDLILC[R/Q]L	B*40:01	rs1065674	C	T	HG00282	female	A*02:01, A*03:01, B*07:02, B*40:01, C*03:04, C*07:02	TT	10.6792	yes	no	no	n.d.	no	n.a.
LB-NUP133-1R	NUP133	Annotated ORF	SEDLILC[R/Q]L	B*40:01	rs1065674	C	T	NA12005	male	A*29:02, A*02:01, B*07:02, B*27:03, C*07:02, C*01:02	TT	14.4322	no	no	no	n.d.	no	n.a.
LB-NUP133-1R	NUP133	Annotated ORF	SEDLILC[R/Q]L	B*40:01	rs1065674	C	T	NA12044	female	A*02:01, A*01:01, B*07:02, B*07:02, C*07:02, C*07:02	TT	13.9392	no	no	no	n.d.	yes	1156
LB-NUP133-1R	NUP133	Annotated ORF	SEDLILC[R/Q]L	B*40:01	rs1065674	C	T	NA12717	female	A*01:01, A*02:01, B*07:02, B*08:01, C*07:01, C*07:02	CT	12.1053	no	no	yes	n.d.	yes	1155
LB-NUP133-1R	NUP133	Annotated ORF	SEDLILC[R/Q]L	B*40:01	rs1065674	C	T	NA12751	female	A*01:01, A*02:01, B*07:02, B*08:01, C*07:01, C*07:02	TT	11.5539	no	no	no	n.d.	no	n.a.
LB-NUP210-1A	NUP210	Annotated ORF	[A/V]PVYTSPQL	B*07:02	rs6795271	G	A	HG00114	male	A*01:01, A*03:01, B*07:02, B*08:01, C*07:01, C*07:02	AG	41.9197	yes	yes	yes	no	no	n.a.
LB-NUP210-1A	NUP210	Annotated ORF	[A/V]PVYTSPQL	B*07:02	rs6795271	G	A	HG00282	female	A*02:01, A*03:01, B*07:02, B*40:01, C*03:04, C*07:02	AG	34.1421	yes	yes	yes	yes	no	n.a.
LB-NUP210-1A	NUP210	Annotated ORF	[A/V]PVYTSPQL	B*07:02	rs6795271	G	A	NA12005	male	A*29:02, A*02:01, B*07:02, B*27:03, C*07:02, C*01:02	GG	33.5635	yes	yes	yes	yes	no	n.a.
LB-NUP210-1A	NUP210	Annotated ORF	[A/V]PVYTSPQL	B*07:02	rs6795271	G	A	NA12044	female	A*02:01, A*01:01, B*07:02, B*07:02, C*07:02, C*07:02	AG	27.5549	yes	yes	yes	no*	yes	1882
LB-NUP210-1A	NUP210	Annotated ORF	[A/V]PVYTSPQL	B*07:02	rs6795271	G	A	NA12717	female	A*01:01, A*02:01, B*07:02, B*08:01, C*07:01, C*07:02	AG	36.8638	yes	yes	yes	yes	no	n.a.
LB-NUP210-1A	NUP210	Annotated ORF	[A/V]PVYTSPQL	B*07:02	rs6795271	G	A	NA12751	female	A*01:01, A*02:01, B*07:02, B*08:01, C*07:01, C*07:02	AA	38.9468	yes	yes	no	no	yes	1882
LB-OAS1-1R	OAS1	Annotated ORF	ETDDPR[R/T]YQKY	A*01:01	rs1051042	G	C	HG00114	male	A*01:01, A*03:01, B*07:02, B*08:01, C*07:01, C*07:02	GG	69.8448	yes	yes	yes	yes	yes	406
LB-OAS1-1R	OAS1	Annotated ORF	ETDDPR[R/T]YQKY	A*01:01	rs1051042	G	C	HG00282	female	A*02:01, A*03:01, B*07:02, B*40:01, C*03:04, C*07:02	GC	79.4018	no	yes	yes	n.a.	yes	406
LB-OAS1-1R	OAS1	Annotated ORF	ETDDPR[R/T]YQKY	A*01:01	rs1051042	G	C	NA12005	male	A*29:02, A*02:01, B*07:02, B*27:03, C*07:02, C*01:02	CC	90.1411	no	yes	no	n.a.	yes	406
LB-OAS1-1R	OAS1	Annotated ORF	ETDDPR[R/T]YQKY	A*01:01	rs1051042	G	C	NA12044	female	A*02:01, A*01:01, B*07:02, B*07:02, C*07:02, C*07:02	GG	17.4102	no	yes	yes	yes	yes	406
LB-OAS1-1R	OAS1	Annotated ORF	ETDDPR[R/T]YQKY	A*01:01	rs1051042	G	C	NA12717	female	A*01:01, A*02:01, B*07:02, B*08:01, C*07:01, C*07:02	CC	15.1307	yes	yes	no	yes*	yes	406
LB-OAS1-1R	OAS1	Annotated ORF	ETDDPR[R/T]YQKY	A*01:01	rs1051042	G	C	NA12751	female	A*01:01, A*02:01, B*07:02, B*08:01, C*07:01, C*07:02	CC	71.4174	yes	yes	no	yes*	yes	406
LB-PARP4-1A	PARP4	Annotated ORF	QI[A/T]LHALSL	B*08:01	rs2275660	C	T	HG00114	male	A*01:01, A*03:01, B*07:02, B*08:01, C*07:01, C*07:02	CC	18.4328	yes	yes	yes	yes	yes	1724
LB-PARP4-1A	PARP4	Annotated ORF	QI[A/T]LHALSL	B*08:01	rs2275660	C	T	HG00282	female	A*02:01, A*03:01, B*07:02, B*40:01, C*03:04, C*07:02	TT	16.7805	no	yes	no	n.a.	yes	1724
LB-PARP4-1A	PARP4	Annotated ORF	QI[A/T]LHALSL	B*08:01	rs2275660	C	T	NA12005	male	A*29:02, A*02:01, B*07:02, B*27:03, C*07:02, C*01:02	TT	17.7329	no	yes	no	n.a.	no	n.a.
LB-PARP4-1A	PARP4	Annotated ORF	QI[A/T]LHALSL	B*08:01	rs2275660	C	T	NA12044	female	A*02:01, A*01:01, B*07:02, B*07:02, C*07:02, C*07:02	CT	21.0688	no	yes	yes	n.a.	yes	1730
LB-PARP4-1A	PARP4	Annotated ORF	QI[A/T]LHALSL	B*08:01	rs2275660	C	T	NA12717	female	A*01:01, A*02:01, B*07:02, B*08:01, C*07:01, C*07:02	TT	21.8191	yes	yes	no	no	no	n.a.
LB-PARP4-1A	PARP4	Annotated ORF	QI[A/T]LHALSL	B*08:01	rs2275660	C	T	NA12751	female	A*01:01, A*02:01, B*07:02, B*08:01, C*07:01, C*07:02	CT	22.5613	yes	yes	yes	yes	yes	1730
LB-PARP4-2A	PARP4	Annotated ORF	D[A/G]LGVLPAF	B*35:01	rs1050110	G	C	HG00114	male	A*01:01, A*03:01, B*07:02, B*08:01, C*07:01, C*07:02	CC	18.4328	no	yes	no	n.a.	see LB-PARP4-1A	see LB-PARP4-1A
LB-PARP4-2A	PARP4	Annotated ORF	D[A/G]LGVLPAF	B*35:01	rs1050110	G	C	HG00282	female	A*02:01, A*03:01, B*07:02, B*40:01, C*03:04, C*07:02	GC	16.7805	no	yes	yes	n.a.	see LB-PARP4-1A	see LB-PARP4-1A
LB-PARP4-2A	PARP4	Annotated ORF	D[A/G]LGVLPAF	B*35:01	rs1050110	G	C	NA12005	male	A*29:02, A*02:01, B*07:02, B*27:03, C*07:02, C*01:02	GG	17.7329	no	yes	yes	n.a.	see LB-PARP4-1A	see LB-PARP4-1A
LB-PARP4-2A	PARP4	Annotated ORF	D[A/G]LGVLPAF	B*35:01	rs1050110	G	C	NA12044	female	A*02:01, A*01:01, B*07:02, B*07:02, C*07:02, C*07:02	CC	21.0688	no	yes	no	n.a.	see LB-PARP4-1A	see LB-PARP4-1A
LB-PARP4-2A	PARP4	Annotated ORF	D[A/G]LGVLPAF	B*35:01	rs1050110	G	C	NA12717	female	A*01:01, A*02:01, B*07:02, B*08:01, C*07:01, C*07:02	GG	21.8191	no	yes	yes	n.a.	see LB-PARP4-1A	see LB-PARP4-1A
LB-PARP4-2A	PARP4	Annotated ORF	D[A/G]LGVLPAF	B*35:01	rs1050110	G	C	NA12751	female	A*01:01, A*02:01, B*07:02, B*08:01, C*07:01, C*07:02	GC	22.5613	no	yes	yes	n.a.	see LB-PARP4-1A	see LB-PARP4-1A
LB-PDCD11-1F	PDCD11	Annotated ORF	GPDSSKT[F/L]LCL	B*07:02	rs2986014	T	C	HG00114	male	A*01:01, A*03:01, B*07:02, B*08:01, C*07:01, C*07:02	CC	14.2113	yes	no	no	n.d.	yes	1869
LB-PDCD11-1F	PDCD11	Annotated ORF	GPDSSKT[F/L]LCL	B*07:02	rs2986014	T	C	HG00282	female	A*02:01, A*03:01, B*07:02, B*40:01, C*03:04, C*07:02	TC	31.3781	yes	no	yes	n.d.	no	n.a.
LB-PDCD11-1F	PDCD11	Annotated ORF	GPDSSKT[F/L]LCL	B*07:02	rs2986014	T	C	NA12005	male	A*29:02, A*02:01, B*07:02, B*27:03, C*07:02, C*01:02	TC	15.1178	yes	no	yes	n.d.	no	n.a.
LB-PDCD11-1F	PDCD11	Annotated ORF	GPDSSKT[F/L]LCL	B*07:02	rs2986014	T	C	NA12044	female	A*02:01, A*01:01, B*07:02, B*07:02, C*07:02, C*07:02	CC	21.993	yes	no	no	n.d.	yes	1869
LB-PDCD11-1F	PDCD11	Annotated ORF	GPDSSKT[F/L]LCL	B*07:02	rs2986014	T	C	NA12717	female	A*01:01, A*02:01, B*07:02, B*08:01, C*07:01, C*07:02	CC	20.745	yes	no	no	n.d.	yes	1869
LB-PDCD11-1F	PDCD11	Annotated ORF	GPDSSKT[F/L]LCL	B*07:02	rs2986014	T	C	NA12751	female	A*01:01, A*02:01, B*07:02, B*08:01, C*07:01, C*07:02	TT	26.5276	yes	no	yes	n.d.	yes	1869
LB-PDCD11-2L	PDCD11	Annotated ORF	GPDSSKT[L/F]LCL	B*07:02	rs2986014	C	T	HG00114	male	A*01:01, A*03:01, B*07:02, B*08:01, C*07:01, C*07:02	CC	14.2113	yes	yes	yes	yes	see LB-PDCD11-1F	see LB-PDCD11-1F
LB-PDCD11-2L	PDCD11	Annotated ORF	GPDSSKT[L/F]LCL	B*07:02	rs2986014	C	T	HG00282	female	A*02:01, A*03:01, B*07:02, B*40:01, C*03:04, C*07:02	TC	31.3781	yes	yes	yes	yes	see LB-PDCD11-1F	see LB-PDCD11-1F
LB-PDCD11-2L	PDCD11	Annotated ORF	GPDSSKT[L/F]LCL	B*07:02	rs2986014	C	T	NA12005	male	A*29:02, A*02:01, B*07:02, B*27:03, C*07:02, C*01:02	TC	15.1178	yes	yes	yes	yes	see LB-PDCD11-1F	see LB-PDCD11-1F
LB-PDCD11-2L	PDCD11	Annotated ORF	GPDSSKT[L/F]LCL	B*07:02	rs2986014	C	T	NA12044	female	A*02:01, A*01:01, B*07:02, B*07:02, C*07:02, C*07:02	CC	21.993	yes	yes	yes	yes	see LB-PDCD11-1F	see LB-PDCD11-1F
LB-PDCD11-2L	PDCD11	Annotated ORF	GPDSSKT[L/F]LCL	B*07:02	rs2986014	C	T	NA12717	female	A*01:01, A*02:01, B*07:02, B*08:01, C*07:01, C*07:02	CC	20.745	yes	yes	yes	yes	see LB-PDCD11-1F	see LB-PDCD11-1F
LB-PDCD11-2L	PDCD11	Annotated ORF	GPDSSKT[L/F]LCL	B*07:02	rs2986014	C	T	NA12751	female	A*01:01, A*02:01, B*07:02, B*08:01, C*07:01, C*07:02	TT	26.5276	yes	yes	no	no	see LB-PDCD11-1F	see LB-PDCD11-1F
LB-PDIA6-1K	PDIA6	Annotated ORF	QTKG[K/R]VKL	B*08:01	rs4807	T	C	HG00114	male	A*01:01, A*03:01, B*07:02, B*08:01, C*07:01, C*07:02	CC	95.0568	yes	yes	no	no	yes	458
LB-PDIA6-1K	PDIA6	Annotated ORF	QTKG[K/R]VKL	B*08:01	rs4807	T	C	HG00282	female	A*02:01, A*03:01, B*07:02, B*40:01, C*03:04, C*07:02	TT	140.504	no	yes	yes	n.a.	yes	440
LB-PDIA6-1K	PDIA6	Annotated ORF	QTKG[K/R]VKL	B*08:01	rs4807	T	C	NA12005	male	A*29:02, A*02:01, B*07:02, B*27:03, C*07:02, C*01:02	TT	133.508	no	yes	yes	n.a.	yes	440
LB-PDIA6-1K	PDIA6	Annotated ORF	QTKG[K/R]VKL	B*08:01	rs4807	T	C	NA12044	female	A*02:01, A*01:01, B*07:02, B*07:02, C*07:02, C*07:02	TT	68.3321	no	yes	yes	n.a.	yes	440
LB-PDIA6-1K	PDIA6	Annotated ORF	QTKG[K/R]VKL	B*08:01	rs4807	T	C	NA12717	female	A*01:01, A*02:01, B*07:02, B*08:01, C*07:01, C*07:02	TT	102.286	yes	yes	yes	yes	yes	446
LB-PDIA6-1K	PDIA6	Annotated ORF	QTKG[K/R]VKL	B*08:01	rs4807	T	C	NA12751	female	A*01:01, A*02:01, B*07:02, B*08:01, C*07:01, C*07:02	TT	73.0523	yes	yes	yes	yes	yes	440
LB-PFAS-1P	PFAS	Annotated ORF	A[P/S]GHTRRKL	B*07:02	rs9891699	C	T	HG00114	male	A*01:01, A*03:01, B*07:02, B*08:01, C*07:01, C*07:02	TT	13.8587	yes	yes	no	no	yes	1354
LB-PFAS-1P	PFAS	Annotated ORF	A[P/S]GHTRRKL	B*07:02	rs9891699	C	T	HG00282	female	A*02:01, A*03:01, B*07:02, B*40:01, C*03:04, C*07:02	TT	15.5099	yes	yes	no	no	yes	1354
LB-PFAS-1P	PFAS	Annotated ORF	A[P/S]GHTRRKL	B*07:02	rs9891699	C	T	NA12005	male	A*29:02, A*02:01, B*07:02, B*27:03, C*07:02, C*01:02	TT	11.0253	yes	yes	no	no	yes	1354
LB-PFAS-1P	PFAS	Annotated ORF	A[P/S]GHTRRKL	B*07:02	rs9891699	C	T	NA12044	female	A*02:01, A*01:01, B*07:02, B*07:02, C*07:02, C*07:02	TT	9.34737	yes	yes	no	no	yes	1362
LB-PFAS-1P	PFAS	Annotated ORF	A[P/S]GHTRRKL	B*07:02	rs9891699	C	T	NA12717	female	A*01:01, A*02:01, B*07:02, B*08:01, C*07:01, C*07:02	TT	12.3407	yes	yes	no	no	yes	1354
LB-PFAS-1P	PFAS	Annotated ORF	A[P/S]GHTRRKL	B*07:02	rs9891699	C	T	NA12751	female	A*01:01, A*02:01, B*07:02, B*08:01, C*07:01, C*07:02	TT	13.1814	yes	yes	no	no	yes	1362
LB-PLK4-1E	PLK4	Annotated ORF	DSNYPTR[E/D]R	A*68:01	rs17012739	G	T	HG00114	male	A*01:01, A*03:01, B*07:02, B*08:01, C*07:01, C*07:02	GT	9.3058	no	yes	yes	n.a.	no	n.a.
LB-PLK4-1E	PLK4	Annotated ORF	DSNYPTR[E/D]R	A*68:01	rs17012739	G	T	HG00282	female	A*02:01, A*03:01, B*07:02, B*40:01, C*03:04, C*07:02	GG	6.54976	no	yes	yes	n.a.	no	n.a.
LB-PLK4-1E	PLK4	Annotated ORF	DSNYPTR[E/D]R	A*68:01	rs17012739	G	T	NA12005	male	A*29:02, A*02:01, B*07:02, B*27:03, C*07:02, C*01:02	GG	19.7115	no	yes	yes	n.a.	no	n.a.
LB-PLK4-1E	PLK4	Annotated ORF	DSNYPTR[E/D]R	A*68:01	rs17012739	G	T	NA12044	female	A*02:01, A*01:01, B*07:02, B*07:02, C*07:02, C*07:02	TT	4.91034	no	yes	no	n.a.	no	n.a.
LB-PLK4-1E	PLK4	Annotated ORF	DSNYPTR[E/D]R	A*68:01	rs17012739	G	T	NA12717	female	A*01:01, A*02:01, B*07:02, B*08:01, C*07:01, C*07:02	TT	8.93166	no	yes	no	n.a.	no	n.a.
LB-PLK4-1E	PLK4	Annotated ORF	DSNYPTR[E/D]R	A*68:01	rs17012739	G	T	NA12751	female	A*01:01, A*02:01, B*07:02, B*08:01, C*07:01, C*07:02	GT	10.9298	no	yes	yes	n.a.	no	n.a.
LB-PNP-1S	PNP	Annotated ORF	TQAQIFDY[S/G]EI	B*13:02	rs1049564	A	G	HG00114	male	A*01:01, A*03:01, B*07:02, B*08:01, C*07:01, C*07:02	AG	41.8713	no	no	yes	n.d.	yes	308
LB-PNP-1S	PNP	Annotated ORF	TQAQIFDY[S/G]EI	B*13:02	rs1049564	A	G	HG00282	female	A*02:01, A*03:01, B*07:02, B*40:01, C*03:04, C*07:02	GG	55.6218	no	no	no	n.d.	yes	289
LB-PNP-1S	PNP	Annotated ORF	TQAQIFDY[S/G]EI	B*13:02	rs1049564	A	G	NA12005	male	A*29:02, A*02:01, B*07:02, B*27:03, C*07:02, C*01:02	AG	80.8004	no	no	yes	n.d.	yes	289
LB-PNP-1S	PNP	Annotated ORF	TQAQIFDY[S/G]EI	B*13:02	rs1049564	A	G	NA12044	female	A*02:01, A*01:01, B*07:02, B*07:02, C*07:02, C*07:02	AG	30.313	no	no	yes	n.d.	yes	308
LB-PNP-1S	PNP	Annotated ORF	TQAQIFDY[S/G]EI	B*13:02	rs1049564	A	G	NA12717	female	A*01:01, A*02:01, B*07:02, B*08:01, C*07:01, C*07:02	GG	49.6189	no	no	no	n.d.	yes	289
LB-PNP-1S	PNP	Annotated ORF	TQAQIFDY[S/G]EI	B*13:02	rs1049564	A	G	NA12751	female	A*01:01, A*02:01, B*07:02, B*08:01, C*07:01, C*07:02	GG	39.0492	no	no	no	n.d.	yes	308
LB-PPP6R1-1P	PPP6R1	Out-of-frame ORF	MPWV[P/L]MSPF	B*07:02	rs3745920	G	A	HG00114	male	A*01:01, A*03:01, B*07:02, B*08:01, C*07:01, C*07:02	AA	45.4181	yes	yes	no	no	no	n.a.
LB-PPP6R1-1P	PPP6R1	Out-of-frame ORF	MPWV[P/L]MSPF	B*07:02	rs3745920	G	A	HG00282	female	A*02:01, A*03:01, B*07:02, B*40:01, C*03:04, C*07:02	GA	44.5577	yes	yes	yes	yes	no	n.a.
LB-PPP6R1-1P	PPP6R1	Out-of-frame ORF	MPWV[P/L]MSPF	B*07:02	rs3745920	G	A	NA12005	male	A*29:02, A*02:01, B*07:02, B*27:03, C*07:02, C*01:02	GG	33.1922	yes	yes	yes	yes	no	n.a.
LB-PPP6R1-1P	PPP6R1	Out-of-frame ORF	MPWV[P/L]MSPF	B*07:02	rs3745920	G	A	NA12044	female	A*02:01, A*01:01, B*07:02, B*07:02, C*07:02, C*07:02	AA	30.4073	yes	yes	no	no	no	n.a.
LB-PPP6R1-1P	PPP6R1	Out-of-frame ORF	MPWV[P/L]MSPF	B*07:02	rs3745920	G	A	NA12717	female	A*01:01, A*02:01, B*07:02, B*08:01, C*07:01, C*07:02	GA	41.5347	yes	yes	yes	yes	no	n.a.
LB-PPP6R1-1P	PPP6R1	Out-of-frame ORF	MPWV[P/L]MSPF	B*07:02	rs3745920	G	A	NA12751	female	A*01:01, A*02:01, B*07:02, B*08:01, C*07:01, C*07:02	GA	35.1754	yes	yes	yes	yes	no	n.a.
LB-PRCP-1D	PRCP	Annotated ORF	FMWDVAE[D/E]LKA	A*02:01	rs2229437	G	T	HG00114	male	A*01:01, A*03:01, B*07:02, B*08:01, C*07:01, C*07:02	GT	12.0299	no	no	yes	n.d.	yes	517
LB-PRCP-1D	PRCP	Annotated ORF	FMWDVAE[D/E]LKA	A*02:01	rs2229437	G	T	HG00282	female	A*02:01, A*03:01, B*07:02, B*40:01, C*03:04, C*07:02	TT	16.6914	yes	no	no	n.d.	yes	517
LB-PRCP-1D	PRCP	Annotated ORF	FMWDVAE[D/E]LKA	A*02:01	rs2229437	G	T	NA12005	male	A*29:02, A*02:01, B*07:02, B*27:03, C*07:02, C*01:02	TT	19.898	yes	no	no	n.d.	no	n.a.
LB-PRCP-1D	PRCP	Annotated ORF	FMWDVAE[D/E]LKA	A*02:01	rs2229437	G	T	NA12044	female	A*02:01, A*01:01, B*07:02, B*07:02, C*07:02, C*07:02	GG	8.04068	yes	no	yes	n.d.	no	n.a.
LB-PRCP-1D	PRCP	Annotated ORF	FMWDVAE[D/E]LKA	A*02:01	rs2229437	G	T	NA12717	female	A*01:01, A*02:01, B*07:02, B*08:01, C*07:01, C*07:02	TT	11.1219	yes	no	no	n.d.	yes	517
LB-PRCP-1D	PRCP	Annotated ORF	FMWDVAE[D/E]LKA	A*02:01	rs2229437	G	T	NA12751	female	A*01:01, A*02:01, B*07:02, B*08:01, C*07:01, C*07:02	TT	14.2114	yes	no	no	n.d.	yes	515
LB-RAI1-1T	RAI1	Annotated ORF	AEQGAQV[T/P]F	B*44:02	rs11649804	A	C	HG00114	male	A*01:01, A*03:01, B*07:02, B*08:01, C*07:01, C*07:02	CC	6.58669	no	yes	no	n.a.	no	n.a.
LB-RAI1-1T	RAI1	Annotated ORF	AEQGAQV[T/P]F	B*44:02	rs11649804	A	C	HG00282	female	A*02:01, A*03:01, B*07:02, B*40:01, C*03:04, C*07:02	AA	2.95198	no	yes	yes	n.a.	no	n.a.
LB-RAI1-1T	RAI1	Annotated ORF	AEQGAQV[T/P]F	B*44:02	rs11649804	A	C	NA12005	male	A*29:02, A*02:01, B*07:02, B*27:03, C*07:02, C*01:02	AC	3.07753	no	yes	yes	n.a.	no	n.a.
LB-RAI1-1T	RAI1	Annotated ORF	AEQGAQV[T/P]F	B*44:02	rs11649804	A	C	NA12044	female	A*02:01, A*01:01, B*07:02, B*07:02, C*07:02, C*07:02	CC	4.11427	no	yes	no	n.a.	no	n.a.
LB-RAI1-1T	RAI1	Annotated ORF	AEQGAQV[T/P]F	B*44:02	rs11649804	A	C	NA12717	female	A*01:01, A*02:01, B*07:02, B*08:01, C*07:01, C*07:02	AC	5.09764	no	yes	yes	n.a.	no	n.a.
LB-RAI1-1T	RAI1	Annotated ORF	AEQGAQV[T/P]F	B*44:02	rs11649804	A	C	NA12751	female	A*01:01, A*02:01, B*07:02, B*08:01, C*07:01, C*07:02	CC	7.60523	no	yes	no	n.a.	no	n.a.
LB-RPS14-1K	RPS14	Out-of-frame ORF	FLA[K/R]KPSAV	B*08:01	rs4841	T	C	HG00114	male	A*01:01, A*03:01, B*07:02, B*08:01, C*07:01, C*07:02	TT	399.387	yes	yes	yes	yes	yes	62
LB-RPS14-1K	RPS14	Out-of-frame ORF	FLA[K/R]KPSAV	B*08:01	rs4841	T	C	HG00282	female	A*02:01, A*03:01, B*07:02, B*40:01, C*03:04, C*07:02	TC	711.524	no	yes	yes	n.a.	yes	64
LB-RPS14-1K	RPS14	Out-of-frame ORF	FLA[K/R]KPSAV	B*08:01	rs4841	T	C	NA12005	male	A*29:02, A*02:01, B*07:02, B*27:03, C*07:02, C*01:02	TT	405.597	no	yes	yes	n.a.	yes	62
LB-RPS14-1K	RPS14	Out-of-frame ORF	FLA[K/R]KPSAV	B*08:01	rs4841	T	C	NA12044	female	A*02:01, A*01:01, B*07:02, B*07:02, C*07:02, C*07:02	CC	716.366	no	yes	no	n.a.	yes	102
LB-RPS14-1K	RPS14	Out-of-frame ORF	FLA[K/R]KPSAV	B*08:01	rs4841	T	C	NA12717	female	A*01:01, A*02:01, B*07:02, B*08:01, C*07:01, C*07:02	CC	329.546	yes	yes	no	no	yes	82
LB-RPS14-1K	RPS14	Out-of-frame ORF	FLA[K/R]KPSAV	B*08:01	rs4841	T	C	NA12751	female	A*01:01, A*02:01, B*07:02, B*08:01, C*07:01, C*07:02	CC	346.948	yes	yes	no	no	yes	77
LB-RPS4Y1-3	RPS4Y1	Annotated ORF	LCKVRKITV	B*08:01	Y-chromosome	n.a.	n.a.	HG00114	male	A*01:01, A*03:01, B*07:02, B*08:01, C*07:01, C*07:02	present	231.693	yes	yes	yes	yes	yes	263
LB-RPS4Y1-3	RPS4Y1	Annotated ORF	LCKVRKITV	B*08:01	Y-chromosome	n.a.	n.a.	HG00282	female	A*02:01, A*03:01, B*07:02, B*40:01, C*03:04, C*07:02	absent	n.a.	no	yes	no	no	n.a.	n.a.
LB-RPS4Y1-3	RPS4Y1	Annotated ORF	LCKVRKITV	B*08:01	Y-chromosome	n.a.	n.a.	NA12005	male	A*29:02, A*02:01, B*07:02, B*27:03, C*07:02, C*01:02	present	182.956	no	yes	yes	no	yes	263
LB-RPS4Y1-3	RPS4Y1	Annotated ORF	LCKVRKITV	B*08:01	Y-chromosome	n.a.	n.a.	NA12044	female	A*02:01, A*01:01, B*07:02, B*07:02, C*07:02, C*07:02	absent	n.a.	no	yes	no	no	n.a.	n.a.
LB-RPS4Y1-3	RPS4Y1	Annotated ORF	LCKVRKITV	B*08:01	Y-chromosome	n.a.	n.a.	NA12717	female	A*01:01, A*02:01, B*07:02, B*08:01, C*07:01, C*07:02	absent	n.a.	yes	yes	no	no	n.a.	n.a.
LB-RPS4Y1-3	RPS4Y1	Annotated ORF	LCKVRKITV	B*08:01	Y-chromosome	n.a.	n.a.	NA12751	female	A*01:01, A*02:01, B*07:02, B*08:01, C*07:01, C*07:02	absent	n.a.	yes	yes	no	no	n.a.	n.a.
LB-RPS6KB2-1V	RPS6KB2	Annotated ORF	SPR[V/A]PVSPLKF	B*07:02	rs13859	T	C	HG00114	male	A*01:01, A*03:01, B*07:02, B*08:01, C*07:01, C*07:02	CC	45.9521	yes	yes	no	no	no	n.a.
LB-RPS6KB2-1V	RPS6KB2	Annotated ORF	SPR[V/A]PVSPLKF	B*07:02	rs13859	T	C	HG00282	female	A*02:01, A*03:01, B*07:02, B*40:01, C*03:04, C*07:02	CC	58.2692	yes	yes	no	no	no	n.a.
LB-RPS6KB2-1V	RPS6KB2	Annotated ORF	SPR[V/A]PVSPLKF	B*07:02	rs13859	T	C	NA12005	male	A*29:02, A*02:01, B*07:02, B*27:03, C*07:02, C*01:02	CC	32.6629	yes	yes	no	no	no	n.a.
LB-RPS6KB2-1V	RPS6KB2	Annotated ORF	SPR[V/A]PVSPLKF	B*07:02	rs13859	T	C	NA12044	female	A*02:01, A*01:01, B*07:02, B*07:02, C*07:02, C*07:02	CC	29.8226	yes	yes	no	no	no	n.a.
LB-RPS6KB2-1V	RPS6KB2	Annotated ORF	SPR[V/A]PVSPLKF	B*07:02	rs13859	T	C	NA12717	female	A*01:01, A*02:01, B*07:02, B*08:01, C*07:01, C*07:02	CT	31.5299	yes	yes	yes	yes	no	n.a.
LB-RPS6KB2-1V	RPS6KB2	Annotated ORF	SPR[V/A]PVSPLKF	B*07:02	rs13859	T	C	NA12751	female	A*01:01, A*02:01, B*07:02, B*08:01, C*07:01, C*07:02	CT	16.5428	yes	yes	yes	yes	no	n.a.
LB-SIK1-1A	SIK1	Annotated ORF	[A/V]PASRASRGGL	B*07:02	rs430554	G	A	HG00114	male	A*01:01, A*03:01, B*07:02, B*08:01, C*07:01, C*07:02	AA	2.86263	yes	yes	no	no	no	n.a.
LB-SIK1-1A	SIK1	Annotated ORF	[A/V]PASRASRGGL	B*07:02	rs430554	G	A	HG00282	female	A*02:01, A*03:01, B*07:02, B*40:01, C*03:04, C*07:02	AA	3.13268	yes	yes	no	no	no	n.a.
LB-SIK1-1A	SIK1	Annotated ORF	[A/V]PASRASRGGL	B*07:02	rs430554	G	A	NA12005	male	A*29:02, A*02:01, B*07:02, B*27:03, C*07:02, C*01:02	AA	0.91711	yes	yes	no	no	no	n.a.
LB-SIK1-1A	SIK1	Annotated ORF	[A/V]PASRASRGGL	B*07:02	rs430554	G	A	NA12044	female	A*02:01, A*01:01, B*07:02, B*07:02, C*07:02, C*07:02	GA	2.17428	yes	yes	yes	yes	yes	782
LB-SIK1-1A	SIK1	Annotated ORF	[A/V]PASRASRGGL	B*07:02	rs430554	G	A	NA12717	female	A*01:01, A*02:01, B*07:02, B*08:01, C*07:01, C*07:02	AA	2.25091	yes	yes	no	no	no	n.a.
LB-SIK1-1A	SIK1	Annotated ORF	[A/V]PASRASRGGL	B*07:02	rs430554	G	A	NA12751	female	A*01:01, A*02:01, B*07:02, B*08:01, C*07:01, C*07:02	AA	2.3598	yes	yes	no	no	no	n.a.
LB-SLAMF1-1F	SLAMF1	Annotated ORF	GLLSLT[F/L]VL	A*02:01	rs2295612	G	T	HG00114	male	A*01:01, A*03:01, B*07:02, B*08:01, C*07:01, C*07:02	GG	84.6353	no	yes	yes	n.a.	yes	357
LB-SLAMF1-1F	SLAMF1	Annotated ORF	GLLSLT[F/L]VL	A*02:01	rs2295612	G	T	HG00282	female	A*02:01, A*03:01, B*07:02, B*40:01, C*03:04, C*07:02	GG	86.2621	yes	yes	yes	yes	yes	357
LB-SLAMF1-1F	SLAMF1	Annotated ORF	GLLSLT[F/L]VL	A*02:01	rs2295612	G	T	NA12005	male	A*29:02, A*02:01, B*07:02, B*27:03, C*07:02, C*01:02	GG	107.543	yes	yes	yes	yes	yes	357
LB-SLAMF1-1F	SLAMF1	Annotated ORF	GLLSLT[F/L]VL	A*02:01	rs2295612	G	T	NA12044	female	A*02:01, A*01:01, B*07:02, B*07:02, C*07:02, C*07:02	GG	168.662	yes	yes	yes	yes	yes	357
LB-SLAMF1-1F	SLAMF1	Annotated ORF	GLLSLT[F/L]VL	A*02:01	rs2295612	G	T	NA12717	female	A*01:01, A*02:01, B*07:02, B*08:01, C*07:01, C*07:02	GG	54.5304	yes	yes	yes	yes	yes	357
LB-SLAMF1-1F	SLAMF1	Annotated ORF	GLLSLT[F/L]VL	A*02:01	rs2295612	G	T	NA12751	female	A*01:01, A*02:01, B*07:02, B*08:01, C*07:01, C*07:02	TG	165.316	yes	yes	yes	yes	yes	357
LB-SLC35B1-1H	SLC35B1	Annotated ORF	RVD[H/R]TRSWLY	A*01:01	rs1135034	T	C	HG00114	male	A*01:01, A*03:01, B*07:02, B*08:01, C*07:01, C*07:02	TC	22.7998	yes	yes	yes	yes	no	n.a.
LB-SLC35B1-1H	SLC35B1	Annotated ORF	RVD[H/R]TRSWLY	A*01:01	rs1135034	T	C	HG00282	female	A*02:01, A*03:01, B*07:02, B*40:01, C*03:04, C*07:02	CC	48.9536	no	yes	no	n.a.	no	n.a.
LB-SLC35B1-1H	SLC35B1	Annotated ORF	RVD[H/R]TRSWLY	A*01:01	rs1135034	T	C	NA12005	male	A*29:02, A*02:01, B*07:02, B*27:03, C*07:02, C*01:02	TC	25.7194	no	yes	yes	n.a.	no	n.a.
LB-SLC35B1-1H	SLC35B1	Annotated ORF	RVD[H/R]TRSWLY	A*01:01	rs1135034	T	C	NA12044	female	A*02:01, A*01:01, B*07:02, B*07:02, C*07:02, C*07:02	CC	23.4854	no	yes	no	no	yes	359
LB-SLC35B1-1H	SLC35B1	Annotated ORF	RVD[H/R]TRSWLY	A*01:01	rs1135034	T	C	NA12717	female	A*01:01, A*02:01, B*07:02, B*08:01, C*07:01, C*07:02	CC	24.3431	yes	yes	no	no	no	n.a.
LB-SLC35B1-1H	SLC35B1	Annotated ORF	RVD[H/R]TRSWLY	A*01:01	rs1135034	T	C	NA12751	female	A*01:01, A*02:01, B*07:02, B*08:01, C*07:01, C*07:02	CC	19.4437	yes	yes	no	no	yes	358
LB-SLC5A6-1F	SLC5A6	Annotated ORF	SL[F/L]PLSCQK	A*03:01	rs61737373	A	G	HG00114	male	A*01:01, A*03:01, B*07:02, B*08:01, C*07:01, C*07:02	GG	21.1665	yes	yes	no	no	no	n.a.
LB-SLC5A6-1F	SLC5A6	Annotated ORF	SL[F/L]PLSCQK	A*03:01	rs61737373	A	G	HG00282	female	A*02:01, A*03:01, B*07:02, B*40:01, C*03:04, C*07:02	GG	22.4753	yes	yes	no	no	no	n.a.
LB-SLC5A6-1F	SLC5A6	Annotated ORF	SL[F/L]PLSCQK	A*03:01	rs61737373	A	G	NA12005	male	A*29:02, A*02:01, B*07:02, B*27:03, C*07:02, C*01:02	GG	13.8215	no	yes	no	n.a.	no	n.a.
LB-SLC5A6-1F	SLC5A6	Annotated ORF	SL[F/L]PLSCQK	A*03:01	rs61737373	A	G	NA12044	female	A*02:01, A*01:01, B*07:02, B*07:02, C*07:02, C*07:02	GG	30.6268	no	yes	no	n.a.	yes	651
LB-SLC5A6-1F	SLC5A6	Annotated ORF	SL[F/L]PLSCQK	A*03:01	rs61737373	A	G	NA12717	female	A*01:01, A*02:01, B*07:02, B*08:01, C*07:01, C*07:02	GG	13.246	no	yes	no	n.a.	no	n.a.
LB-SLC5A6-1F	SLC5A6	Annotated ORF	SL[F/L]PLSCQK	A*03:01	rs61737373	A	G	NA12751	female	A*01:01, A*02:01, B*07:02, B*08:01, C*07:01, C*07:02	GG	22.8092	no	yes	no	n.a.	no	n.a.
LB-SON-1R	SON	Annotated ORF	SETKQ[R/C]TVL	B*40:01	rs13047599	C	T	HG00114	male	A*01:01, A*03:01, B*07:02, B*08:01, C*07:01, C*07:02	CT	65.3144	no	no	yes	n.d.	yes	2426
LB-SON-1R	SON	Annotated ORF	SETKQ[R/C]TVL	B*40:01	rs13047599	C	T	HG00282	female	A*02:01, A*03:01, B*07:02, B*40:01, C*03:04, C*07:02	TT	56.1972	yes	no	no	n.d.	yes	2426
LB-SON-1R	SON	Annotated ORF	SETKQ[R/C]TVL	B*40:01	rs13047599	C	T	NA12005	male	A*29:02, A*02:01, B*07:02, B*27:03, C*07:02, C*01:02	CT	96.2697	no	no	yes	n.d.	yes	2426
LB-SON-1R	SON	Annotated ORF	SETKQ[R/C]TVL	B*40:01	rs13047599	C	T	NA12044	female	A*02:01, A*01:01, B*07:02, B*07:02, C*07:02, C*07:02	TT	81.8393	no	no	no	n.d.	yes	2426
LB-SON-1R	SON	Annotated ORF	SETKQ[R/C]TVL	B*40:01	rs13047599	C	T	NA12717	female	A*01:01, A*02:01, B*07:02, B*08:01, C*07:01, C*07:02	CT	72.7332	no	no	yes	n.d.	yes	2426
LB-SON-1R	SON	Annotated ORF	SETKQ[R/C]TVL	B*40:01	rs13047599	C	T	NA12751	female	A*01:01, A*02:01, B*07:02, B*08:01, C*07:01, C*07:02	TT	68.6905	no	no	no	n.d.	yes	2426
LB-SRGN-1R	SRGN	Annotated ORF	ESSVQGYPT[R/Q]R	A*68:01	rs2229498	G	A	HG00114	male	A*01:01, A*03:01, B*07:02, B*08:01, C*07:01, C*07:02	AA	444.787	no	no	no	n.d.	yes	158
LB-SRGN-1R	SRGN	Annotated ORF	ESSVQGYPT[R/Q]R	A*68:01	rs2229498	G	A	HG00282	female	A*02:01, A*03:01, B*07:02, B*40:01, C*03:04, C*07:02	GA	524.839	no	no	yes	n.d.	yes	158
LB-SRGN-1R	SRGN	Annotated ORF	ESSVQGYPT[R/Q]R	A*68:01	rs2229498	G	A	NA12005	male	A*29:02, A*02:01, B*07:02, B*27:03, C*07:02, C*01:02	AA	417.05	no	no	no	n.d.	yes	158
LB-SRGN-1R	SRGN	Annotated ORF	ESSVQGYPT[R/Q]R	A*68:01	rs2229498	G	A	NA12044	female	A*02:01, A*01:01, B*07:02, B*07:02, C*07:02, C*07:02	AA	1006.55	no	no	no	n.d.	yes	158
LB-SRGN-1R	SRGN	Annotated ORF	ESSVQGYPT[R/Q]R	A*68:01	rs2229498	G	A	NA12717	female	A*01:01, A*02:01, B*07:02, B*08:01, C*07:01, C*07:02	AA	334.284	no	no	no	n.d.	yes	158
LB-SRGN-1R	SRGN	Annotated ORF	ESSVQGYPT[R/Q]R	A*68:01	rs2229498	G	A	NA12751	female	A*01:01, A*02:01, B*07:02, B*08:01, C*07:01, C*07:02	GA	582.622	no	no	yes	n.d.	yes	158
LB-SRP14-1	SRP14	Out-of-frame ORF	LPMGRRRSALW	B*07:02	rs1059395	G	T	HG00114	male	A*01:01, A*03:01, B*07:02, B*08:01, C*07:01, C*07:02	TT	156.19	yes	yes	no	no	no	n.a.
LB-SRP14-1	SRP14	Out-of-frame ORF	LPMGRRRSALW	B*07:02	rs1059395	G	T	HG00282	female	A*02:01, A*03:01, B*07:02, B*40:01, C*03:04, C*07:02	GT	202.025	yes	yes	yes	yes	no	n.a.
LB-SRP14-1	SRP14	Out-of-frame ORF	LPMGRRRSALW	B*07:02	rs1059395	G	T	NA12005	male	A*29:02, A*02:01, B*07:02, B*27:03, C*07:02, C*01:02	GT	206.124	yes	yes	yes	yes	no	n.a.
LB-SRP14-1	SRP14	Out-of-frame ORF	LPMGRRRSALW	B*07:02	rs1059395	G	T	NA12044	female	A*02:01, A*01:01, B*07:02, B*07:02, C*07:02, C*07:02	GT	202.11	yes	yes	yes	yes	no	n.a.
LB-SRP14-1	SRP14	Out-of-frame ORF	LPMGRRRSALW	B*07:02	rs1059395	G	T	NA12717	female	A*01:01, A*02:01, B*07:02, B*08:01, C*07:01, C*07:02	GT	143.942	yes	yes	yes	yes	no	n.a.
LB-SRP14-1	SRP14	Out-of-frame ORF	LPMGRRRSALW	B*07:02	rs1059395	G	T	NA12751	female	A*01:01, A*02:01, B*07:02, B*08:01, C*07:01, C*07:02	TT	127.886	yes	yes	no	no	no	n.a.
LB-SSR1-1S	SSR1	Annotated ORF	VLFRGGPRG[S/L]LAVA	A*02:01	rs10004	G	A	HG00114	male	A*01:01, A*03:01, B*07:02, B*08:01, C*07:01, C*07:02	AA	34.474	no	no	no	n.d.	yes	298
LB-SSR1-1S	SSR1	Annotated ORF	VLFRGGPRG[S/L]LAVA	A*02:01	rs10004	G	A	HG00282	female	A*02:01, A*03:01, B*07:02, B*40:01, C*03:04, C*07:02	GA	52.416	yes	no	yes	n.d.	yes	298
LB-SSR1-1S	SSR1	Annotated ORF	VLFRGGPRG[S/L]LAVA	A*02:01	rs10004	G	A	NA12005	male	A*29:02, A*02:01, B*07:02, B*27:03, C*07:02, C*01:02	AA	47.9836	yes	no	no	n.d.	yes	298
LB-SSR1-1S	SSR1	Annotated ORF	VLFRGGPRG[S/L]LAVA	A*02:01	rs10004	G	A	NA12044	female	A*02:01, A*01:01, B*07:02, B*07:02, C*07:02, C*07:02	AA	43.0187	yes	no	no	n.d.	yes	306
LB-SSR1-1S	SSR1	Annotated ORF	VLFRGGPRG[S/L]LAVA	A*02:01	rs10004	G	A	NA12717	female	A*01:01, A*02:01, B*07:02, B*08:01, C*07:01, C*07:02	AA	51.1478	yes	no	no	n.d.	yes	298
LB-SSR1-1S	SSR1	Annotated ORF	VLFRGGPRG[S/L]LAVA	A*02:01	rs10004	G	A	NA12751	female	A*01:01, A*02:01, B*07:02, B*08:01, C*07:01, C*07:02	GG	48.9799	yes	no	yes	n.d.	yes	298
LB-SSR1-2L	SSR1	Annotated ORF	VLFRGGPRG[L/S]LAVA	A*02:01	rs10004	A	G	HG00114	male	A*01:01, A*03:01, B*07:02, B*08:01, C*07:01, C*07:02	AA	34.474	no	yes	yes	n.a.	see LB-SSR1-1S	see LB-SSR1-1S
LB-SSR1-2L	SSR1	Annotated ORF	VLFRGGPRG[L/S]LAVA	A*02:01	rs10004	A	G	HG00282	female	A*02:01, A*03:01, B*07:02, B*40:01, C*03:04, C*07:02	GA	52.416	yes	yes	yes	yes	see LB-SSR1-1S	see LB-SSR1-1S
LB-SSR1-2L	SSR1	Annotated ORF	VLFRGGPRG[L/S]LAVA	A*02:01	rs10004	A	G	NA12005	male	A*29:02, A*02:01, B*07:02, B*27:03, C*07:02, C*01:02	AA	47.9836	yes	yes	yes	yes	see LB-SSR1-1S	see LB-SSR1-1S
LB-SSR1-2L	SSR1	Annotated ORF	VLFRGGPRG[L/S]LAVA	A*02:01	rs10004	A	G	NA12044	female	A*02:01, A*01:01, B*07:02, B*07:02, C*07:02, C*07:02	AA	43.0187	yes	yes	yes	yes	see LB-SSR1-1S	see LB-SSR1-1S
LB-SSR1-2L	SSR1	Annotated ORF	VLFRGGPRG[L/S]LAVA	A*02:01	rs10004	A	G	NA12717	female	A*01:01, A*02:01, B*07:02, B*08:01, C*07:01, C*07:02	AA	51.1478	yes	yes	yes	yes	see LB-SSR1-1S	see LB-SSR1-1S
LB-SSR1-2L	SSR1	Annotated ORF	VLFRGGPRG[L/S]LAVA	A*02:01	rs10004	A	G	NA12751	female	A*01:01, A*02:01, B*07:02, B*08:01, C*07:01, C*07:02	GG	48.9799	yes	yes	no	no	see LB-SSR1-1S	see LB-SSR1-1S
LB-STK32C-1R	STK32C	Annotated ORF	HLWS[R/G]PRCL	B*08:01	rs7086691; rs7080014	G; G	A; C	HG00114	male	A*01:01, A*03:01, B*07:02, B*08:01, C*07:01, C*07:02	AA; CC	5.4466	yes	yes	no	no	no	n.a.
LB-STK32C-1R	STK32C	Annotated ORF	HLWS[R/G]PRCL	B*08:01	rs7086691; rs7080014	G; G	A; C	HG00282	female	A*02:01, A*03:01, B*07:02, B*40:01, C*03:04, C*07:02	AA; CC	6.44117	no	yes	no	n.a.	no	n.a.
LB-STK32C-1R	STK32C	Annotated ORF	HLWS[R/G]PRCL	B*08:01	rs7086691; rs7080014	G; G	A; C	NA12005	male	A*29:02, A*02:01, B*07:02, B*27:03, C*07:02, C*01:02	GG; GG	5.00263	no	yes	yes	n.a.	no	n.a.
LB-STK32C-1R	STK32C	Annotated ORF	HLWS[R/G]PRCL	B*08:01	rs7086691; rs7080014	G; G	A; C	NA12044	female	A*02:01, A*01:01, B*07:02, B*07:02, C*07:02, C*07:02	AA; CC	2.53566	no	yes	no	n.a.	yes	234
LB-STK32C-1R	STK32C	Annotated ORF	HLWS[R/G]PRCL	B*08:01	rs7086691; rs7080014	G; G	A; C	NA12717	female	A*02:01, A*01:01, B*07:02, B*07:02, C*07:02, C*07:02	GA; GC	2.02563	yes	yes	yes	yes	no	n.a.
LB-STK32C-1R	STK32C	Annotated ORF	HLWS[R/G]PRCL	B*08:01	rs7086691; rs7080014	G; G	A; C	NA12751	female	A*01:01, A*02:01, B*07:02, B*08:01, C*07:01, C*07:02	AA; CC	1.55888	yes	yes	no	yes*	yes	238
LB-SWAP70-1Q	SWAP70	Annotated ORF	MEQLE[Q/E]LEL	B*40:01	rs415895	C	G	HG00114	male	A*01:01, A*03:01, B*07:02, B*08:01, C*07:01, C*07:02	CG	25.1128	no	no	yes	n.d.	yes	585
LB-SWAP70-1Q	SWAP70	Annotated ORF	MEQLE[Q/E]LEL	B*40:01	rs415895	C	G	HG00282	female	A*02:01, A*03:01, B*07:02, B*40:01, C*03:04, C*07:02	CG	33.1696	yes	no	yes	n.d.	yes	585
LB-SWAP70-1Q	SWAP70	Annotated ORF	MEQLE[Q/E]LEL	B*40:01	rs415895	C	G	NA12005	male	A*29:02, A*02:01, B*07:02, B*27:03, C*07:02, C*01:02	CC	29.3159	no	no	yes	n.d.	yes	585
LB-SWAP70-1Q	SWAP70	Annotated ORF	MEQLE[Q/E]LEL	B*40:01	rs415895	C	G	NA12044	female	A*02:01, A*01:01, B*07:02, B*07:02, C*07:02, C*07:02	CG	30.1343	no	no	yes	n.d.	yes	585
LB-SWAP70-1Q	SWAP70	Annotated ORF	MEQLE[Q/E]LEL	B*40:01	rs415895	C	G	NA12717	female	A*01:01, A*02:01, B*07:02, B*08:01, C*07:01, C*07:02	CG	13.4323	no	no	yes	n.d.	yes	576
LB-SWAP70-1Q	SWAP70	Annotated ORF	MEQLE[Q/E]LEL	B*40:01	rs415895	C	G	NA12751	female	A*01:01, A*02:01, B*07:02, B*08:01, C*07:01, C*07:02	GG	38.7294	no	no	no	n.d.	yes	585
LB-TAF2-1W	TAF2	Upstream ORF	EPL[W/R]RGASL	B*08:01	rs16893214	A	G	HG00114	male	A*01:01, A*03:01, B*07:02, B*08:01, C*07:01, C*07:02	GG	11.2274	yes	yes	no	no	no	n.a.
LB-TAF2-1W	TAF2	Upstream ORF	EPL[W/R]RGASL	B*08:01	rs16893214	A	G	HG00282	female	A*02:01, A*03:01, B*07:02, B*40:01, C*03:04, C*07:02	GG	8.1406	no	yes	no	n.a.	no	n.a.
LB-TAF2-1W	TAF2	Upstream ORF	EPL[W/R]RGASL	B*08:01	rs16893214	A	G	NA12005	male	A*29:02, A*02:01, B*07:02, B*27:03, C*07:02, C*01:02	AG	9.54847	no	yes	yes	n.a.	no	n.a.
LB-TAF2-1W	TAF2	Upstream ORF	EPL[W/R]RGASL	B*08:01	rs16893214	A	G	NA12044	female	A*02:01, A*01:01, B*07:02, B*07:02, C*07:02, C*07:02	AG	10.4687	no	yes	yes	n.a.	no	n.a.
LB-TAF2-1W	TAF2	Upstream ORF	EPL[W/R]RGASL	B*08:01	rs16893214	A	G	NA12717	female	A*01:01, A*02:01, B*07:02, B*08:01, C*07:01, C*07:02	GG	10.2931	yes	yes	no	no	no	n.a.
LB-TAF2-1W	TAF2	Upstream ORF	EPL[W/R]RGASL	B*08:01	rs16893214	A	G	NA12751	female	A*01:01, A*02:01, B*07:02, B*08:01, C*07:01, C*07:02	AA	11.8236	yes	yes	yes	yes	yes	16
LB-TIAM2-1C	TIAM2	Annotated ORF	RL[C/R]KVIQEL	A*02:01	rs11751128	T	C	HG00114	male	A*01:01, A*03:01, B*07:02, B*08:01, C*07:01, C*07:02	CC	4.2983	no	yes	no	n.a.	no	n.a.
LB-TIAM2-1C	TIAM2	Annotated ORF	RL[C/R]KVIQEL	A*02:01	rs11751128	T	C	HG00282	female	A*02:01, A*03:01, B*07:02, B*40:01, C*03:04, C*07:02	CC	4.04831	yes	yes	no	no	no	n.a.
LB-TIAM2-1C	TIAM2	Annotated ORF	RL[C/R]KVIQEL	A*02:01	rs11751128	T	C	NA12005	male	A*29:02, A*02:01, B*07:02, B*27:03, C*07:02, C*01:02	TC	18.4633	yes	yes	yes	yes	no	n.a.
LB-TIAM2-1C	TIAM2	Annotated ORF	RL[C/R]KVIQEL	A*02:01	rs11751128	T	C	NA12044	female	A*02:01, A*01:01, B*07:02, B*07:02, C*07:02, C*07:02	CC	9.56017	yes	yes	no	no	no	n.a.
LB-TIAM2-1C	TIAM2	Annotated ORF	RL[C/R]KVIQEL	A*02:01	rs11751128	T	C	NA12717	female	A*01:01, A*02:01, B*07:02, B*08:01, C*07:01, C*07:02	CC	8.75843	yes	yes	no	no	no	n.a.
LB-TIAM2-1C	TIAM2	Annotated ORF	RL[C/R]KVIQEL	A*02:01	rs11751128	T	C	NA12751	female	A*01:01, A*02:01, B*07:02, B*08:01, C*07:01, C*07:02	CC	12.0833	yes	yes	no	no	yes	716
LB-TMEM8A-1I	TMEM8A	Annotated ORF	RPRSVT[I/V]QPLL	B*07:02	rs2071915	T	C	HG00114	male	A*01:01, A*03:01, B*07:02, B*08:01, C*07:01, C*07:02	TC	21.6261	yes	no	yes	n.d.	no	n.a.
LB-TMEM8A-1I	TMEM8A	Annotated ORF	RPRSVT[I/V]QPLL	B*07:02	rs2071915	T	C	HG00282	female	A*02:01, A*03:01, B*07:02, B*40:01, C*03:04, C*07:02	CC	33.4891	yes	no	no	n.d.	no	n.a.
LB-TMEM8A-1I	TMEM8A	Annotated ORF	RPRSVT[I/V]QPLL	B*07:02	rs2071915	T	C	NA12005	male	A*29:02, A*02:01, B*07:02, B*27:03, C*07:02, C*01:02	TT	8.02517	yes	no	yes	n.d.	no	n.a.
LB-TMEM8A-1I	TMEM8A	Annotated ORF	RPRSVT[I/V]QPLL	B*07:02	rs2071915	T	C	NA12044	female	A*02:01, A*01:01, B*07:02, B*07:02, C*07:02, C*07:02	CC	21.6256	yes	no	no	n.d.	no	n.a.
LB-TMEM8A-1I	TMEM8A	Annotated ORF	RPRSVT[I/V]QPLL	B*07:02	rs2071915	T	C	NA12717	female	A*01:01, A*02:01, B*07:02, B*08:01, C*07:01, C*07:02	CC	9.19854	yes	no	no	n.d.	no	n.a.
LB-TMEM8A-1I	TMEM8A	Annotated ORF	RPRSVT[I/V]QPLL	B*07:02	rs2071915	T	C	NA12751	female	A*01:01, A*02:01, B*07:02, B*08:01, C*07:01, C*07:02	TT	11.9761	yes	no	yes	n.d.	no	n.a.
LB-TRIP10-1EPC	TRIP10	Annotated ORF	G[E/G][P/S]QDL[C/G]TL	B*40:01	rs1049229; rs1049230; rs1049232	ACT	GTG	HG00114	male	A*01:01, A*03:01, B*07:02, B*08:01, C*07:01, C*07:02	AA; CC; TT	30.9141	no	no	yes	n.d.	no	n.a.
LB-TRIP10-1EPC	TRIP10	Annotated ORF	G[E/G][P/S]QDL[C/G]TL	B*40:01	rs1049229; rs1049230; rs1049232	ACT	GTG	HG00282	female	A*02:01, A*03:01, B*07:02, B*40:01, C*03:04, C*07:02	AA; CC; TT	42.8561	yes	no	yes	n.d.	no	n.a.
LB-TRIP10-1EPC	TRIP10	Annotated ORF	G[E/G][P/S]QDL[C/G]TL	B*40:01	rs1049229; rs1049230; rs1049232	ACT	GTG	NA12005	male	A*29:02, A*02:01, B*07:02, B*27:03, C*07:02, C*01:02	AA; CC; TT	17.9007	no	no	yes	n.d.	no	n.a.
LB-TRIP10-1EPC	TRIP10	Annotated ORF	G[E/G][P/S]QDL[C/G]TL	B*40:01	rs1049229; rs1049230; rs1049232	ACT	GTG	NA12044	female	A*02:01, A*01:01, B*07:02, B*07:02, C*07:02, C*07:02	AA; CC; TT	32.2859	no	no	yes	n.d.	no	n.a.
LB-TRIP10-1EPC	TRIP10	Annotated ORF	G[E/G][P/S]QDL[C/G]TL	B*40:01	rs1049229; rs1049230; rs1049232	ACT	GTG	NA12717	female	A*01:01, A*02:01, B*07:02, B*08:01, C*07:01, C*07:02	AA; CC; TT	14.3414	no	no	yes	n.d.	no	n.a.
LB-TRIP10-1EPC	TRIP10	Annotated ORF	G[E/G][P/S]QDL[C/G]TL	B*40:01	rs1049229; rs1049230; rs1049232	ACT	GTG	NA12751	female	A*01:01, A*02:01, B*07:02, B*08:01, C*07:01, C*07:02	AA; CC; TT	44.5042	no	no	yes	n.d.	yes	589
LB-TTK-1D	TTK	Alternative ORF	RLH[D/E]GRVFV	A*02:01	rs240226	T	G	HG00114	male	A*01:01, A*03:01, B*07:02, B*08:01, C*07:01, C*07:02	GG	10.3083	no	yes	no	no	yes	79
LB-TTK-1D	TTK	Alternative ORF	RLH[D/E]GRVFV	A*02:01	rs240226	T	G	HG00282	female	A*02:01, A*03:01, B*07:02, B*40:01, C*03:04, C*07:02	TG	7.12607	yes	yes	yes	yes	yes	79
LB-TTK-1D	TTK	Alternative ORF	RLH[D/E]GRVFV	A*02:01	rs240226	T	G	NA12005	male	A*29:02, A*02:01, B*07:02, B*27:03, C*07:02, C*01:02	TG	17.164	yes	yes	yes	yes	no	n.a.
LB-TTK-1D	TTK	Alternative ORF	RLH[D/E]GRVFV	A*02:01	rs240226	T	G	NA12044	female	A*02:01, A*01:01, B*07:02, B*07:02, C*07:02, C*07:02	TT	6.99452	yes	yes	yes	yes	no	n.a.
LB-TTK-1D	TTK	Alternative ORF	RLH[D/E]GRVFV	A*02:01	rs240226	T	G	NA12717	female	A*01:01, A*02:01, B*07:02, B*08:01, C*07:01, C*07:02	TG	7.9633	yes	yes	yes	yes	no	n.a.
LB-TTK-1D	TTK	Alternative ORF	RLH[D/E]GRVFV	A*02:01	rs240226	T	G	NA12751	female	A*01:01, A*02:01, B*07:02, B*08:01, C*07:01, C*07:02	TG	12.8856	yes	yes	yes	yes	yes	79
LB-TXNDC11-1P	TXNDC11	Out-of-frame ORF	R[P/L]RGLRLPQL	B*07:02	rs3743588	G	A	HG00114	male	A*01:01, A*03:01, B*07:02, B*08:01, C*07:01, C*07:02	AG	29.5039	yes	yes	yes	yes	no	n.a.
LB-TXNDC11-1P	TXNDC11	Out-of-frame ORF	R[P/L]RGLRLPQL	B*07:02	rs3743588	G	A	HG00282	female	A*02:01, A*03:01, B*07:02, B*40:01, C*03:04, C*07:02	GG	44.0686	yes	yes	yes	yes	yes	101
LB-TXNDC11-1P	TXNDC11	Out-of-frame ORF	R[P/L]RGLRLPQL	B*07:02	rs3743588	G	A	NA12005	male	A*29:02, A*02:01, B*07:02, B*27:03, C*07:02, C*01:02	AA	16.8415	yes	yes	no	no	no	n.a.
LB-TXNDC11-1P	TXNDC11	Out-of-frame ORF	R[P/L]RGLRLPQL	B*07:02	rs3743588	G	A	NA12044	female	A*02:01, A*01:01, B*07:02, B*07:02, C*07:02, C*07:02	AG	19.7699	yes	yes	yes	yes	yes	101
LB-TXNDC11-1P	TXNDC11	Out-of-frame ORF	R[P/L]RGLRLPQL	B*07:02	rs3743588	G	A	NA12717	female	A*01:01, A*02:01, B*07:02, B*08:01, C*07:01, C*07:02	GG	45.8366	yes	yes	yes	yes	no	n.a.
LB-TXNDC11-1P	TXNDC11	Out-of-frame ORF	R[P/L]RGLRLPQL	B*07:02	rs3743588	G	A	NA12751	female	A*01:01, A*02:01, B*07:02, B*08:01, C*07:01, C*07:02	AG	33.5052	yes	yes	yes	yes	yes	101
LB-TYMSOS-1G	TYMSOS	LncRNA ORF	RPLP[G/R]RIEV	B*07:02	rs2853533	C	G	HG00114	male	A*01:01, A*03:01, B*07:02, B*08:01, C*07:01, C*07:02	CG	2.54349	yes	yes	yes	yes	no	n.a.
LB-TYMSOS-1G	TYMSOS	LncRNA ORF	RPLP[G/R]RIEV	B*07:02	rs2853533	C	G	HG00282	female	A*02:01, A*03:01, B*07:02, B*40:01, C*03:04, C*07:02	GG	0.89043	yes	yes	no	no	no	n.a.
LB-TYMSOS-1G	TYMSOS	LncRNA ORF	RPLP[G/R]RIEV	B*07:02	rs2853533	C	G	NA12005	male	A*29:02, A*02:01, B*07:02, B*27:03, C*07:02, C*01:02	GG	1.69389	yes	yes	no	no	no	n.a.
LB-TYMSOS-1G	TYMSOS	LncRNA ORF	RPLP[G/R]RIEV	B*07:02	rs2853533	C	G	NA12044	female	A*02:01, A*01:01, B*07:02, B*07:02, C*07:02, C*07:02	GG	2.07993	yes	yes	no	no	no	n.a.
LB-TYMSOS-1G	TYMSOS	LncRNA ORF	RPLP[G/R]RIEV	B*07:02	rs2853533	C	G	NA12717	female	A*01:01, A*02:01, B*07:02, B*08:01, C*07:01, C*07:02	GG	1.51264	yes	yes	no	no	no	n.a.
LB-TYMSOS-1G	TYMSOS	LncRNA ORF	RPLP[G/R]RIEV	B*07:02	rs2853533	C	G	NA12751	female	A*01:01, A*02:01, B*07:02, B*08:01, C*07:01, C*07:02	GG	2.08704	yes	yes	no	no	no	n.a.
LB-UAP1L1-1A	UAP1L1	Annotated ORF	R[A/V]SDGSLLY	A*01:01	rs7037849	C	T	HG00114	male	A*01:01, A*03:01, B*07:02, B*08:01, C*07:01, C*07:02	TC	9.88156	yes	yes	yes	yes	yes	507
LB-UAP1L1-1A	UAP1L1	Annotated ORF	R[A/V]SDGSLLY	A*01:01	rs7037849	C	T	HG00282	female	A*02:01, A*03:01, B*07:02, B*40:01, C*03:04, C*07:02	TC	9.72159	no	yes	yes	n.a.	no	n.a.
LB-UAP1L1-1A	UAP1L1	Annotated ORF	R[A/V]SDGSLLY	A*01:01	rs7037849	C	T	NA12005	male	A*29:02, A*02:01, B*07:02, B*27:03, C*07:02, C*01:02	TC	6.80726	no	yes	yes	n.a.	no	n.a.
LB-UAP1L1-1A	UAP1L1	Annotated ORF	R[A/V]SDGSLLY	A*01:01	rs7037849	C	T	NA12044	female	A*02:01, A*01:01, B*07:02, B*07:02, C*07:02, C*07:02	CC	5.58105	no	yes	yes	no*	yes	507
LB-UAP1L1-1A	UAP1L1	Annotated ORF	R[A/V]SDGSLLY	A*01:01	rs7037849	C	T	NA12717	female	A*01:01, A*02:01, B*07:02, B*08:01, C*07:01, C*07:02	TC	2.79639	yes	yes	yes	no*	no	n.a.
LB-UAP1L1-1A	UAP1L1	Annotated ORF	R[A/V]SDGSLLY	A*01:01	rs7037849	C	T	NA12751	female	A*01:01, A*02:01, B*07:02, B*08:01, C*07:01, C*07:02	TT	5.20974	yes	yes	no	no	no	n.a.
LB-UBE2G2-1R	UBE2G2	Alternative ORF	[R/G]PRVAGGLSVC	B*07:02	rs7364120	T	C	HG00114	male	A*01:01, A*03:01, B*07:02, B*08:01, C*07:01, C*07:02	TC	37.697	yes	yes	yes	yes	n.a.	n.a.
LB-UBE2G2-1R	UBE2G2	Alternative ORF	[R/G]PRVAGGLSVC	B*07:02	rs7364120	T	C	HG00282	female	A*02:01, A*03:01, B*07:02, B*40:01, C*03:04, C*07:02	TC	35.2547	yes	yes	yes	yes	n.a.	n.a.
LB-UBE2G2-1R	UBE2G2	Alternative ORF	[R/G]PRVAGGLSVC	B*07:02	rs7364120	T	C	NA12005	male	A*29:02, A*02:01, B*07:02, B*27:03, C*07:02, C*01:02	TT	51.8599	yes	yes	yes	yes	n.a.	n.a.
LB-UBE2G2-1R	UBE2G2	Alternative ORF	[R/G]PRVAGGLSVC	B*07:02	rs7364120	T	C	NA12044	female	A*02:01, A*01:01, B*07:02, B*07:02, C*07:02, C*07:02	CC	63.6294	yes	yes	no	no	n.a.	n.a.
LB-UBE2G2-1R	UBE2G2	Alternative ORF	[R/G]PRVAGGLSVC	B*07:02	rs7364120	T	C	NA12717	female	A*01:01, A*02:01, B*07:02, B*08:01, C*07:01, C*07:02	CC	48.501	yes	yes	no	no	n.a.	n.a.
LB-UBE2G2-1R	UBE2G2	Alternative ORF	[R/G]PRVAGGLSVC	B*07:02	rs7364120	T	C	NA12751	female	A*01:01, A*02:01, B*07:02, B*08:01, C*07:01, C*07:02	TT	53.624	yes	yes	yes	yes	n.a.	n.a.
LB-USP15-1I	USP15	Out-of-frame ORF	MPSHLRN[I/T]LL	B*07:02	rs11174420	T	C	HG00114	male	A*01:01, A*03:01, B*07:02, B*08:01, C*07:01, C*07:02	TT	31.6572	yes	yes	yes	n.a.	no	n.a.
LB-USP15-1I	USP15	Out-of-frame ORF	MPSHLRN[I/T]LL	B*07:02	rs11174420	T	C	HG00282	female	A*02:01, A*03:01, B*07:02, B*40:01, C*03:04, C*07:02	CC	16.4833	yes	yes	no	n.a.	no	n.a.
LB-USP15-1I	USP15	Out-of-frame ORF	MPSHLRN[I/T]LL	B*07:02	rs11174420	T	C	NA12005	male	A*29:02, A*02:01, B*07:02, B*27:03, C*07:02, C*01:02	TC	24.1696	yes	yes	yes	n.a.	no	n.a.
LB-USP15-1I	USP15	Out-of-frame ORF	MPSHLRN[I/T]LL	B*07:02	rs11174420	T	C	NA12044	female	A*02:01, A*01:01, B*07:02, B*07:02, C*07:02, C*07:02	TC	21.7194	yes	yes	yes	n.a.	no	n.a.
LB-USP15-1I	USP15	Out-of-frame ORF	MPSHLRN[I/T]LL	B*07:02	rs11174420	T	C	NA12717	female	A*01:01, A*02:01, B*07:02, B*08:01, C*07:01, C*07:02	CC	22.5319	yes	yes	no	n.a.	no	n.a.
LB-USP15-1I	USP15	Out-of-frame ORF	MPSHLRN[I/T]LL	B*07:02	rs11174420	T	C	NA12751	female	A*01:01, A*02:01, B*07:02, B*08:01, C*07:01, C*07:02	TC	22.7655	yes	yes	yes	n.a.	no	n.a.
LB-USP15-2T	USP15	Out-of-frame ORF	MPSHLRN[T/I]LLM	B*07:02	rs11174420	C	T	HG00114	male	A*01:01, A*03:01, B*07:02, B*08:01, C*07:01, C*07:02	TT	31.6572	yes	yes	no	no	see LB-USP15-2T	see LB-USP15-2T
LB-USP15-2T	USP15	Out-of-frame ORF	MPSHLRN[T/I]LLM	B*07:02	rs11174420	C	T	HG00282	female	A*02:01, A*03:01, B*07:02, B*40:01, C*03:04, C*07:02	CC	16.4833	yes	yes	yes	yes	see LB-USP15-2T	see LB-USP15-2T
LB-USP15-2T	USP15	Out-of-frame ORF	MPSHLRN[T/I]LLM	B*07:02	rs11174420	C	T	NA12005	male	A*29:02, A*02:01, B*07:02, B*27:03, C*07:02, C*01:02	TC	24.1696	yes	yes	yes	yes	see LB-USP15-2T	see LB-USP15-2T
LB-USP15-2T	USP15	Out-of-frame ORF	MPSHLRN[T/I]LLM	B*07:02	rs11174420	C	T	NA12044	female	A*02:01, A*01:01, B*07:02, B*07:02, C*07:02, C*07:02	TC	21.7194	yes	yes	yes	yes	see LB-USP15-2T	see LB-USP15-2T
LB-USP15-2T	USP15	Out-of-frame ORF	MPSHLRN[T/I]LLM	B*07:02	rs11174420	C	T	NA12717	female	A*01:01, A*02:01, B*07:02, B*08:01, C*07:01, C*07:02	CC	22.5319	yes	yes	yes	yes	see LB-USP15-2T	see LB-USP15-2T
LB-USP15-2T	USP15	Out-of-frame ORF	MPSHLRN[T/I]LLM	B*07:02	rs11174420	C	T	NA12751	female	A*01:01, A*02:01, B*07:02, B*08:01, C*07:01, C*07:02	TC	22.7655	yes	yes	yes	yes	see LB-USP15-2T	see LB-USP15-2T
LB-WNK1-1I	WNK1	Annotated ORF	RTLSPE[I/M]ITV	A*02:01	rs12828016	T	G	HG00114	male	A*01:01, A*03:01, B*07:02, B*08:01, C*07:01, C*07:02	TG	49.4697	no	no	yes	n.d.	no	n.a.
LB-WNK1-1I	WNK1	Annotated ORF	RTLSPE[I/M]ITV	A*02:01	rs12828016	T	G	HG00282	female	A*02:01, A*03:01, B*07:02, B*40:01, C*03:04, C*07:02	TG	60.785	yes	no	yes	n.d.	no	n.a.
LB-WNK1-1I	WNK1	Annotated ORF	RTLSPE[I/M]ITV	A*02:01	rs12828016	T	G	NA12005	male	A*29:02, A*02:01, B*07:02, B*27:03, C*07:02, C*01:02	TT	46.6622	yes	no	yes	n.d.	no	n.a.
LB-WNK1-1I	WNK1	Annotated ORF	RTLSPE[I/M]ITV	A*02:01	rs12828016	T	G	NA12044	female	A*02:01, A*01:01, B*07:02, B*07:02, C*07:02, C*07:02	TG	94.1632	yes	no	yes	n.d.	no	n.a.
LB-WNK1-1I	WNK1	Annotated ORF	RTLSPE[I/M]ITV	A*02:01	rs12828016	T	G	NA12717	female	A*01:01, A*02:01, B*07:02, B*08:01, C*07:01, C*07:02	GG	70.4236	yes	no	no	n.d.	no	n.a.
LB-WNK1-1I	WNK1	Annotated ORF	RTLSPE[I/M]ITV	A*02:01	rs12828016	T	G	NA12751	female	A*01:01, A*02:01, B*07:02, B*08:01, C*07:01, C*07:02	GG	82.7278	yes	no	no	n.d.	no	n.a.
LB-XRCC1-1Q	XRCC1	Annotated ORF	RMRRRLPS[Q/R]RYL	C*07:01	rs25487	T	C	HG00114	male	A*01:01, A*03:01, B*07:02, B*08:01, C*07:01, C*07:02	TC	14.4369	yes	yes	yes	yes	yes	633
LB-XRCC1-1Q	XRCC1	Annotated ORF	RMRRRLPS[Q/R]RYL	C*07:01	rs25487	T	C	HG00282	female	A*02:01, A*03:01, B*07:02, B*40:01, C*03:04, C*07:02	CC	21.7314	no	yes	no	n.a.	yes	633
LB-XRCC1-1Q	XRCC1	Annotated ORF	RMRRRLPS[Q/R]RYL	C*07:01	rs25487	T	C	NA12005	male	A*29:02, A*02:01, B*07:02, B*27:03, C*07:02, C*01:02	CC	14.6414	no	yes	no	n.a.	no	n.a.
LB-XRCC1-1Q	XRCC1	Annotated ORF	RMRRRLPS[Q/R]RYL	C*07:01	rs25487	T	C	NA12044	female	A*02:01, A*01:01, B*07:02, B*07:02, C*07:02, C*07:02	TC	15.8233	no	yes	yes	n.a.	yes	633
LB-XRCC1-1Q	XRCC1	Annotated ORF	RMRRRLPS[Q/R]RYL	C*07:01	rs25487	T	C	NA12717	female	A*01:01, A*02:01, B*07:02, B*08:01, C*07:01, C*07:02	TC	11.6154	yes	yes	yes	yes	yes	633
LB-XRCC1-1Q	XRCC1	Annotated ORF	RMRRRLPS[Q/R]RYL	C*07:01	rs25487	T	C	NA12751	female	A*01:01, A*02:01, B*07:02, B*08:01, C*07:01, C*07:02	CC	10.5462	yes	yes	no	no	yes	633
LB-YIPF1-1T	YIPF1	Upstream ORF	RPRGAR[T/I]QQ	B*07:02	rs10749693	G	A	HG00114	male	A*01:01, A*03:01, B*07:02, B*08:01, C*07:01, C*07:02	AG	11.7843	yes	yes	yes	yes	no	n.a.
LB-YIPF1-1T	YIPF1	Upstream ORF	RPRGAR[T/I]QQ	B*07:02	rs10749693	G	A	HG00282	female	A*02:01, A*03:01, B*07:02, B*40:01, C*03:04, C*07:02	GG	16.1837	yes	yes	yes	yes	no	n.a.
LB-YIPF1-1T	YIPF1	Upstream ORF	RPRGAR[T/I]QQ	B*07:02	rs10749693	G	A	NA12005	male	A*29:02, A*02:01, B*07:02, B*27:03, C*07:02, C*01:02	AA	12.6376	yes	yes	no	no	no	n.a.
LB-YIPF1-1T	YIPF1	Upstream ORF	RPRGAR[T/I]QQ	B*07:02	rs10749693	G	A	NA12044	female	A*02:01, A*01:01, B*07:02, B*07:02, C*07:02, C*07:02	GG	20.8039	yes	yes	yes	yes	yes	36
LB-YIPF1-1T	YIPF1	Upstream ORF	RPRGAR[T/I]QQ	B*07:02	rs10749693	G	A	NA12717	female	A*01:01, A*02:01, B*07:02, B*08:01, C*07:01, C*07:02	AG	13.4277	yes	yes	yes	yes	no	n.a.
LB-YIPF1-1T	YIPF1	Upstream ORF	RPRGAR[T/I]QQ	B*07:02	rs10749693	G	A	NA12751	female	A*01:01, A*02:01, B*07:02, B*08:01, C*07:01, C*07:02	AA	8.56177	yes	yes	no	no	no	n.a.
LB-ZDHHC6-1Y	ZDHHC6	Upstream ORF	RPR[Y/H]WILLVKI	B*07:02	rs4918752	A	G	HG00114	male	A*01:01, A*03:01, B*07:02, B*08:01, C*07:01, C*07:02	GA	15.7076	yes	no	yes	n.d.	yes	52
LB-ZDHHC6-1Y	ZDHHC6	Upstream ORF	RPR[Y/H]WILLVKI	B*07:02	rs4918752	A	G	HG00282	female	A*02:01, A*03:01, B*07:02, B*40:01, C*03:04, C*07:02	GA	12.5066	yes	no	yes	n.d.	no	n.a.
LB-ZDHHC6-1Y	ZDHHC6	Upstream ORF	RPR[Y/H]WILLVKI	B*07:02	rs4918752	A	G	NA12005	male	A*29:02, A*02:01, B*07:02, B*27:03, C*07:02, C*01:02	AA	17.838	yes	no	yes	n.d.	no	n.a.
LB-ZDHHC6-1Y	ZDHHC6	Upstream ORF	RPR[Y/H]WILLVKI	B*07:02	rs4918752	A	G	NA12044	female	A*02:01, A*01:01, B*07:02, B*07:02, C*07:02, C*07:02	GA	9.73517	yes	no	yes	n.d.	yes	52
LB-ZDHHC6-1Y	ZDHHC6	Upstream ORF	RPR[Y/H]WILLVKI	B*07:02	rs4918752	A	G	NA12717	female	A*01:01, A*02:01, B*07:02, B*08:01, C*07:01, C*07:02	AA	16.9473	yes	no	yes	n.d.	yes	52
LB-ZDHHC6-1Y	ZDHHC6	Upstream ORF	RPR[Y/H]WILLVKI	B*07:02	rs4918752	A	G	NA12751	female	A*01:01, A*02:01, B*07:02, B*08:01, C*07:01, C*07:02	GG	16.2923	yes	no	no	n.d.	yes	52
LB-ZNF419-2G	ZNF419	Annotated ORF	IPR[G/D]SWWVEL	B*07:02	rs2074071	G	A	HG00114	male	A*01:01, A*03:01, B*07:02, B*08:01, C*07:01, C*07:02	AG	3.17569	yes	yes	yes	yes	no	n.a.
LB-ZNF419-2G	ZNF419	Annotated ORF	IPR[G/D]SWWVEL	B*07:02	rs2074071	G	A	HG00282	female	A*02:01, A*03:01, B*07:02, B*40:01, C*03:04, C*07:02	AG	3.39937	yes	yes	yes	yes	no	n.a.
LB-ZNF419-2G	ZNF419	Annotated ORF	IPR[G/D]SWWVEL	B*07:02	rs2074071	G	A	NA12005	male	A*29:02, A*02:01, B*07:02, B*27:03, C*07:02, C*01:02	GG	4.98024	yes	yes	yes	yes	no	n.a.
LB-ZNF419-2G	ZNF419	Annotated ORF	IPR[G/D]SWWVEL	B*07:02	rs2074071	G	A	NA12044	female	A*02:01, A*01:01, B*07:02, B*07:02, C*07:02, C*07:02	AG	4.66612	yes	yes	yes	yes	no	n.a.
LB-ZNF419-2G	ZNF419	Annotated ORF	IPR[G/D]SWWVEL	B*07:02	rs2074071	G	A	NA12717	female	A*01:01, A*02:01, B*07:02, B*08:01, C*07:01, C*07:02	GG	5.21365	yes	yes	yes	no*	no	n.a.
LB-ZNF419-2G	ZNF419	Annotated ORF	IPR[G/D]SWWVEL	B*07:02	rs2074071	G	A	NA12751	female	A*01:01, A*02:01, B*07:02, B*08:01, C*07:01, C*07:02	AG	4.17955	yes	yes	yes	yes	no	n.a.
LB-ZNFX1-1Q	ZNFX1	Annotated ORF	NEIEDVW[Q/H]LDL	B*40:01	rs238221	C	G	HG00114	male	A*01:01, A*03:01, B*07:02, B*08:01, C*07:01, C*07:02	GG	13.1947	no	no	no	n.d.	yes	1918
LB-ZNFX1-1Q	ZNFX1	Annotated ORF	NEIEDVW[Q/H]LDL	B*40:01	rs238221	C	G	HG00282	female	A*02:01, A*03:01, B*07:02, B*40:01, C*03:04, C*07:02	CG	15.3172	yes	no	yes	n.d.	yes	1918
LB-ZNFX1-1Q	ZNFX1	Annotated ORF	NEIEDVW[Q/H]LDL	B*40:01	rs238221	C	G	NA12005	male	A*29:02, A*02:01, B*07:02, B*27:03, C*07:02, C*01:02	CG	6.35275	no	no	yes	n.d.	yes	1914
LB-ZNFX1-1Q	ZNFX1	Annotated ORF	NEIEDVW[Q/H]LDL	B*40:01	rs238221	C	G	NA12044	female	A*02:01, A*01:01, B*07:02, B*07:02, C*07:02, C*07:02	GG	24.4097	no	no	no	n.d.	yes	1918
LB-ZNFX1-1Q	ZNFX1	Annotated ORF	NEIEDVW[Q/H]LDL	B*40:01	rs238221	C	G	NA12717	female	A*01:01, A*02:01, B*07:02, B*08:01, C*07:01, C*07:02	CG	13.0026	no	no	yes	n.d.	yes	1914
LB-ZNFX1-1Q	ZNFX1	Annotated ORF	NEIEDVW[Q/H]LDL	B*40:01	rs238221	C	G	NA12751	female	A*01:01, A*02:01, B*07:02, B*08:01, C*07:01, C*07:02	GG	22.3825	no	no	no	n.d.	yes	1918
LRH-1	P2RX5	Alternative ORF	TPNQRQNVC	B*07:02	rs3215407	TG	T	HG00114	male	A*01:01, A*03:01, B*07:02, B*08:01, C*07:01, C*07:02	TT	10.6192	yes	no	no	n.d.	no	n.a.
LRH-1	P2RX5	Alternative ORF	TPNQRQNVC	B*07:02	rs3215407	TG	T	HG00282	female	A*02:01, A*03:01, B*07:02, B*40:01, C*03:04, C*07:02	TT	26.8631	yes	no	no	n.d.	no	n.a.
LRH-1	P2RX5	Alternative ORF	TPNQRQNVC	B*07:02	rs3215407	TG	T	NA12005	male	A*29:02, A*02:01, B*07:02, B*27:03, C*07:02, C*01:02	TGT	5.09683	yes	no	yes	n.d.	no	n.a.
LRH-1	P2RX5	Alternative ORF	TPNQRQNVC	B*07:02	rs3215407	TG	T	NA12044	female	A*02:01, A*01:01, B*07:02, B*07:02, C*07:02, C*07:02	TGT	14.12	yes	no	yes	n.d.	no	n.a.
LRH-1	P2RX5	Alternative ORF	TPNQRQNVC	B*07:02	rs3215407	TG	T	NA12717	female	A*01:01, A*02:01, B*07:02, B*08:01, C*07:01, C*07:02	TT	13.7995	yes	no	no	n.d.	no	n.a.
LRH-1	P2RX5	Alternative ORF	TPNQRQNVC	B*07:02	rs3215407	TG	T	NA12751	female	A*01:01, A*02:01, B*07:02, B*08:01, C*07:01, C*07:02	TT	8.36597	yes	no	no	n.d.	yes	432
P2RX7	P2RX7	Annotated ORF	WFHHC[H/R]PKY	A*29:02	rs7958311	A	G	HG00114	male	A*01:01, A*03:01, B*07:02, B*08:01, C*07:01, C*07:02	AG	2.44364	no	no	yes	n.d.	no	n.a.
P2RX7	P2RX7	Annotated ORF	WFHHC[H/R]PKY	A*29:02	rs7958311	A	G	HG00282	female	A*02:01, A*03:01, B*07:02, B*40:01, C*03:04, C*07:02	GG	2.46675	no	no	no	n.d.	no	n.a.
P2RX7	P2RX7	Annotated ORF	WFHHC[H/R]PKY	A*29:02	rs7958311	A	G	NA12005	male	A*29:02, A*02:01, B*07:02, B*27:03, C*07:02, C*01:02	AG	0.68254	yes	no	yes	n.d.	no	n.a.
P2RX7	P2RX7	Annotated ORF	WFHHC[H/R]PKY	A*29:02	rs7958311	A	G	NA12044	female	A*02:01, A*01:01, B*07:02, B*07:02, C*07:02, C*07:02	GG	2.79861	no	no	no	n.d.	yes	585
P2RX7	P2RX7	Annotated ORF	WFHHC[H/R]PKY	A*29:02	rs7958311	A	G	NA12717	female	A*01:01, A*02:01, B*07:02, B*08:01, C*07:01, C*07:02	AG	0.43621	no	no	yes	n.d.	no	n.a.
P2RX7	P2RX7	Annotated ORF	WFHHC[H/R]PKY	A*29:02	rs7958311	A	G	NA12751	female	A*01:01, A*02:01, B*07:02, B*08:01, C*07:01, C*07:02	GG	2.30815	no	no	no	n.d.	no	n.a.
PANE1	CENPM	Alternative ORF	RVWDLPGVLK	A*03:01	rs5758511	G	A	HG00114	male	A*01:01, A*03:01, B*07:02, B*08:01, C*07:01, C*07:02	GG	56.8636	yes	no	yes	n.d.	no	n.a.
PANE1	CENPM	Alternative ORF	RVWDLPGVLK	A*03:01	rs5758511	G	A	HG00282	female	A*02:01, A*03:01, B*07:02, B*40:01, C*03:04, C*07:02	AA	42.8255	yes	no	no	n.d.	no	n.a.
PANE1	CENPM	Alternative ORF	RVWDLPGVLK	A*03:01	rs5758511	G	A	NA12005	male	A*29:02, A*02:01, B*07:02, B*27:03, C*07:02, C*01:02	GG	39.548	no	no	yes	n.d.	no	n.a.
PANE1	CENPM	Alternative ORF	RVWDLPGVLK	A*03:01	rs5758511	G	A	NA12044	female	A*02:01, A*01:01, B*07:02, B*07:02, C*07:02, C*07:02	AG	12.0729	no	no	yes	n.d.	yes	58
PANE1	CENPM	Alternative ORF	RVWDLPGVLK	A*03:01	rs5758511	G	A	NA12717	female	A*01:01, A*02:01, B*07:02, B*08:01, C*07:01, C*07:02	GG	17.22	no	no	yes	n.d.	yes	56
PANE1	CENPM	Alternative ORF	RVWDLPGVLK	A*03:01	rs5758511	G	A	NA12751	female	A*01:01, A*02:01, B*07:02, B*08:01, C*07:01, C*07:02	GG	19.1427	no	no	yes	n.d.	yes	58
SLC1A5	SLC1A5	Annotated ORF	AE[A/P]TANGGLAL	B*40:02	rs3027956	C	G	HG00114	male	A*01:01, A*03:01, B*07:02, B*08:01, C*07:01, C*07:02	GG	38.3857	no	no	no	n.d.	yes	535
SLC1A5	SLC1A5	Annotated ORF	AE[A/P]TANGGLAL	B*40:02	rs3027956	C	G	HG00282	female	A*02:01, A*03:01, B*07:02, B*40:01, C*03:04, C*07:02	CG	65.9973	no	no	yes	n.d.	yes	541
SLC1A5	SLC1A5	Annotated ORF	AE[A/P]TANGGLAL	B*40:02	rs3027956	C	G	NA12005	male	A*29:02, A*02:01, B*07:02, B*27:03, C*07:02, C*01:02	GG	26.8555	no	no	no	n.d.	yes	535
SLC1A5	SLC1A5	Annotated ORF	AE[A/P]TANGGLAL	B*40:02	rs3027956	C	G	NA12044	female	A*02:01, A*01:01, B*07:02, B*07:02, C*07:02, C*07:02	CG	15.0357	no	no	yes	n.d.	yes	535
SLC1A5	SLC1A5	Annotated ORF	AE[A/P]TANGGLAL	B*40:02	rs3027956	C	G	NA12717	female	A*01:01, A*02:01, B*07:02, B*08:01, C*07:01, C*07:02	CG	26.5934	no	no	yes	n.d.	yes	535
SLC1A5	SLC1A5	Annotated ORF	AE[A/P]TANGGLAL	B*40:02	rs3027956	C	G	NA12751	female	A*01:01, A*02:01, B*07:02, B*08:01, C*07:01, C*07:02	GG	16.8118	no	no	no	n.d.	yes	541
SMCY-A2	SMCY	Annotated ORF	FIDSYICQV	A*02:01	Y-chromosome	n.a.	n.a.	HG00114	male	A*01:01, A*03:01, B*07:02, B*08:01, C*07:01, C*07:02	present	14.2253	no	no	yes	n.d.	no	n.a.
SMCY-A2	SMCY	Annotated ORF	FIDSYICQV	A*02:01	Y-chromosome	n.a.	n.a.	HG00282	female	A*02:01, A*03:01, B*07:02, B*40:01, C*03:04, C*07:02	absent	n.a.	yes	no	no	n.d.	n.a.	n.a.
SMCY-A2	SMCY	Annotated ORF	FIDSYICQV	A*02:01	Y-chromosome	n.a.	n.a.	NA12005	male	A*29:02, A*02:01, B*07:02, B*27:03, C*07:02, C*01:02	present	5.45369	yes	no	yes	n.d.	no	n.a.
SMCY-A2	SMCY	Annotated ORF	FIDSYICQV	A*02:01	Y-chromosome	n.a.	n.a.	NA12044	female	A*02:01, A*01:01, B*07:02, B*07:02, C*07:02, C*07:02	absent	n.a.	yes	no	no	n.d.	n.a.	n.a.
SMCY-A2	SMCY	Annotated ORF	FIDSYICQV	A*02:01	Y-chromosome	n.a.	n.a.	NA12717	female	A*01:01, A*02:01, B*07:02, B*08:01, C*07:01, C*07:02	absent	n.a.	yes	no	no	n.d.	n.a.	n.a.
SMCY-A2	SMCY	Annotated ORF	FIDSYICQV	A*02:01	Y-chromosome	n.a.	n.a.	NA12751	female	A*01:01, A*02:01, B*07:02, B*08:01, C*07:01, C*07:02	absent	n.a.	yes	no	no	n.d.	n.a.	n.a.
SMCY-B7	SMCY	Annotated ORF	SPSVDKARAEL	B*07:02	Y-chromosome	n.a.	n.a.	HG00114	male	A*01:01, A*03:01, B*07:02, B*08:01, C*07:01, C*07:02	present	14.2253	yes	no	yes	n.d.	no	n.a.
SMCY-B7	SMCY	Annotated ORF	SPSVDKARAEL	B*07:02	Y-chromosome	n.a.	n.a.	HG00282	female	A*02:01, A*03:01, B*07:02, B*40:01, C*03:04, C*07:02	absent	n.a.	yes	no	no	n.d.	n.a.	n.a.
SMCY-B7	SMCY	Annotated ORF	SPSVDKARAEL	B*07:02	Y-chromosome	n.a.	n.a.	NA12005	male	A*29:02, A*02:01, B*07:02, B*27:03, C*07:02, C*01:02	present	5.45369	yes	no	yes	n.d.	no	n.a.
SMCY-B7	SMCY	Annotated ORF	SPSVDKARAEL	B*07:02	Y-chromosome	n.a.	n.a.	NA12044	female	A*02:01, A*01:01, B*07:02, B*07:02, C*07:02, C*07:02	absent	n.a.	yes	no	no	n.d.	n.a.	n.a.
SMCY-B7	SMCY	Annotated ORF	SPSVDKARAEL	B*07:02	Y-chromosome	n.a.	n.a.	NA12717	female	A*01:01, A*02:01, B*07:02, B*08:01, C*07:01, C*07:02	absent	n.a.	yes	no	no	n.d.	n.a.	n.a.
SMCY-B7	SMCY	Annotated ORF	SPSVDKARAEL	B*07:02	Y-chromosome	n.a.	n.a.	NA12751	female	A*01:01, A*02:01, B*07:02, B*08:01, C*07:01, C*07:02	absent	n.a.	yes	no	no	n.d.	n.a.	n.a.
SP110	SP110	Annotated ORF	SLP[R/G]GTSTPK	A*03:01	rs1365776	T	C	HG00114	male	A*01:01, A*03:01, B*07:02, B*08:01, C*07:01, C*07:02	CT	39.3589	yes	no	yes	n.d.	no	n.a.
SP110	SP110	Annotated ORF	SLP[R/G]GTSTPK	A*03:01	rs1365776	T	C	HG00282	female	A*02:01, A*03:01, B*07:02, B*40:01, C*03:04, C*07:02	TT	64.4058	yes	no	yes	n.d.	no	n.a.
SP110	SP110	Annotated ORF	SLP[R/G]GTSTPK	A*03:01	rs1365776	T	C	NA12005	male	A*29:02, A*02:01, B*07:02, B*27:03, C*07:02, C*01:02	TT	57.2037	no	no	yes	n.d.	no	n.a.
SP110	SP110	Annotated ORF	SLP[R/G]GTSTPK	A*03:01	rs1365776	T	C	NA12044	female	A*02:01, A*01:01, B*07:02, B*07:02, C*07:02, C*07:02	CT	38.7105	no	no	yes	n.d.	no	n.a.
SP110	SP110	Annotated ORF	SLP[R/G]GTSTPK	A*03:01	rs1365776	T	C	NA12717	female	A*01:01, A*02:01, B*07:02, B*08:01, C*07:01, C*07:02	CC	38.5115	no	no	no	n.d.	no	n.a.
SP110	SP110	Annotated ORF	SLP[R/G]GTSTPK	A*03:01	rs1365776	T	C	NA12751	female	A*01:01, A*02:01, B*07:02, B*08:01, C*07:01, C*07:02	CC	73.2648	no	no	no	n.d.	no	n.a.
T4A	TRIM42	Annotated ORF	GLYTYWSAG[A/E]	A*02:01	rs9876490	C	A	HG00114	male	A*01:01, A*03:01, B*07:02, B*08:01, C*07:01, C*07:02	AC	0	no	no	yes	n.d.	no	n.a.
T4A	TRIM42	Annotated ORF	GLYTYWSAG[A/E]	A*02:01	rs9876490	C	A	HG00282	female	A*02:01, A*03:01, B*07:02, B*40:01, C*03:04, C*07:02	AC	0	yes	no	yes	n.d.	no	n.a.
T4A	TRIM42	Annotated ORF	GLYTYWSAG[A/E]	A*02:01	rs9876490	C	A	NA12005	male	A*29:02, A*02:01, B*07:02, B*27:03, C*07:02, C*01:02	CA	0	yes	no	yes	n.d.	no	n.a.
T4A	TRIM42	Annotated ORF	GLYTYWSAG[A/E]	A*02:01	rs9876490	C	A	NA12044	female	A*02:01, A*01:01, B*07:02, B*07:02, C*07:02, C*07:02	AA	0	yes	no	no	n.d.	no	n.a.
T4A	TRIM42	Annotated ORF	GLYTYWSAG[A/E]	A*02:01	rs9876490	C	A	NA12717	female	A*01:01, A*02:01, B*07:02, B*08:01, C*07:01, C*07:02	AA	0.01477	yes	no	no	n.d.	no	n.a.
T4A	TRIM42	Annotated ORF	GLYTYWSAG[A/E]	A*02:01	rs9876490	C	A	NA12751	female	A*01:01, A*02:01, B*07:02, B*08:01, C*07:01, C*07:02	AC	0	yes	no	yes	n.d.	no	n.a.
TMSB4Y-A33	TMSB4Y	Upstream ORF	EVLLRPGLHFR	A*33:01	Y-chromosome	n.a.	n.a.	HG00114	male	A*01:01, A*03:01, B*07:02, B*08:01, C*07:01, C*07:02	present	1.96208	no	no	yes	n.d.	no	n.a.
TMSB4Y-A33	TMSB4Y	Upstream ORF	EVLLRPGLHFR	A*33:01	Y-chromosome	n.a.	n.a.	HG00282	female	A*02:01, A*03:01, B*07:02, B*40:01, C*03:04, C*07:02	absent	n.a.	no	no	no	n.d.	n.a.	n.a.
TMSB4Y-A33	TMSB4Y	Upstream ORF	EVLLRPGLHFR	A*33:01	Y-chromosome	n.a.	n.a.	NA12005	male	A*29:02, A*02:01, B*07:02, B*27:03, C*07:02, C*01:02	present	3.10709	no	no	yes	n.d.	no	n.a.
TMSB4Y-A33	TMSB4Y	Upstream ORF	EVLLRPGLHFR	A*33:01	Y-chromosome	n.a.	n.a.	NA12044	female	A*02:01, A*01:01, B*07:02, B*07:02, C*07:02, C*07:02	absent	n.a.	no	no	no	n.d.	n.a.	n.a.
TMSB4Y-A33	TMSB4Y	Upstream ORF	EVLLRPGLHFR	A*33:01	Y-chromosome	n.a.	n.a.	NA12717	female	A*01:01, A*02:01, B*07:02, B*08:01, C*07:01, C*07:02	absent	n.a.	no	no	no	n.d.	n.a.	n.a.
TMSB4Y-A33	TMSB4Y	Upstream ORF	EVLLRPGLHFR	A*33:01	Y-chromosome	n.a.	n.a.	NA12751	female	A*01:01, A*02:01, B*07:02, B*08:01, C*07:01, C*07:02	absent	n.a.	no	no	no	n.d.	n.a.	n.a.
TRIM22	TRIM22	Annotated ORF	MAVPPC[C/R]IGV	A*02:01	rs187416296	T	C	HG00114	male	A*01:01, A*03:01, B*07:02, B*08:01, C*07:01, C*07:02	CC	122.669	no	no	no	n.d.	yes	498
TRIM22	TRIM22	Annotated ORF	MAVPPC[C/R]IGV	A*02:01	rs187416296	T	C	HG00282	female	A*02:01, A*03:01, B*07:02, B*40:01, C*03:04, C*07:02	CC	93.1315	yes	no	no	n.d.	yes	498
TRIM22	TRIM22	Annotated ORF	MAVPPC[C/R]IGV	A*02:01	rs187416296	T	C	NA12005	male	A*29:02, A*02:01, B*07:02, B*27:03, C*07:02, C*01:02	CC	109.266	yes	no	no	n.d.	yes	498
TRIM22	TRIM22	Annotated ORF	MAVPPC[C/R]IGV	A*02:01	rs187416296	T	C	NA12044	female	A*02:01, A*01:01, B*07:02, B*07:02, C*07:02, C*07:02	CC	142.126	yes	no	no	n.d.	yes	498
TRIM22	TRIM22	Annotated ORF	MAVPPC[C/R]IGV	A*02:01	rs187416296	T	C	NA12717	female	A*01:01, A*02:01, B*07:02, B*08:01, C*07:01, C*07:02	CC	75.9906	yes	no	no	n.d.	yes	498
TRIM22	TRIM22	Annotated ORF	MAVPPC[C/R]IGV	A*02:01	rs187416296	T	C	NA12751	female	A*01:01, A*02:01, B*07:02, B*08:01, C*07:01, C*07:02	CC	134.144	yes	no	no	n.d.	yes	498
UGT2B17-A2	UGT2B17	Annotated ORF	CVATMIFMI	A*02:01	Gene deletion	n.a.	n.a.	HG00114	male	A*01:01, A*03:01, B*07:02, B*08:01, C*07:01, C*07:02	present	27.8168	no	no	yes	n.d.	no	n.a.
UGT2B17-A2	UGT2B17	Annotated ORF	CVATMIFMI	A*02:01	Gene deletion	n.a.	n.a.	HG00282	female	A*02:01, A*03:01, B*07:02, B*40:01, C*03:04, C*07:02	present	0	yes	no	yes	n.d.	no	n.a.
UGT2B17-A2	UGT2B17	Annotated ORF	CVATMIFMI	A*02:01	Gene deletion	n.a.	n.a.	NA12005	male	A*29:02, A*02:01, B*07:02, B*27:03, C*07:02, C*01:02	present	29.581	yes	no	yes	n.d.	no	n.a.
UGT2B17-A2	UGT2B17	Annotated ORF	CVATMIFMI	A*02:01	Gene deletion	n.a.	n.a.	NA12044	female	A*02:01, A*01:01, B*07:02, B*07:02, C*07:02, C*07:02	present	14.8809	yes	no	yes	n.d.	no	n.a.
UGT2B17-A2	UGT2B17	Annotated ORF	CVATMIFMI	A*02:01	Gene deletion	n.a.	n.a.	NA12717	female	A*01:01, A*02:01, B*07:02, B*08:01, C*07:01, C*07:02	present	6.86173	yes	no	yes	n.d.	no	n.a.
UGT2B17-A2	UGT2B17	Annotated ORF	CVATMIFMI	A*02:01	Gene deletion	n.a.	n.a.	NA12751	female	A*01:01, A*02:01, B*07:02, B*08:01, C*07:01, C*07:02	present	22.0579	yes	no	yes	n.d.	no	n.a.
UGT2B17-A29	UGT2B17	Annotated ORF	AELLNIPFLY	A*29:02	Gene deletion	n.a.	n.a.	HG00114	male	A*01:01, A*03:01, B*07:02, B*08:01, C*07:01, C*07:02	present	27.8168	no	no	yes	n.d.	see UGT2B17-A2	see UGT2B17-A2
UGT2B17-A29	UGT2B17	Annotated ORF	AELLNIPFLY	A*29:02	Gene deletion	n.a.	n.a.	HG00282	female	A*02:01, A*03:01, B*07:02, B*40:01, C*03:04, C*07:02	present	0	no	no	yes	n.d.	see UGT2B17-A2	see UGT2B17-A2
UGT2B17-A29	UGT2B17	Annotated ORF	AELLNIPFLY	A*29:02	Gene deletion	n.a.	n.a.	NA12005	male	A*29:02, A*02:01, B*07:02, B*27:03, C*07:02, C*01:02	present	29.581	yes	no	yes	n.d.	see UGT2B17-A2	see UGT2B17-A2
UGT2B17-A29	UGT2B17	Annotated ORF	AELLNIPFLY	A*29:02	Gene deletion	n.a.	n.a.	NA12044	female	A*02:01, A*01:01, B*07:02, B*07:02, C*07:02, C*07:02	present	14.8809	no	no	yes	n.d.	see UGT2B17-A2	see UGT2B17-A2
UGT2B17-A29	UGT2B17	Annotated ORF	AELLNIPFLY	A*29:02	Gene deletion	n.a.	n.a.	NA12717	female	A*01:01, A*02:01, B*07:02, B*08:01, C*07:01, C*07:02	present	6.86173	no	no	yes	n.d.	see UGT2B17-A2	see UGT2B17-A2
UGT2B17-A29	UGT2B17	Annotated ORF	AELLNIPFLY	A*29:02	Gene deletion	n.a.	n.a.	NA12751	female	A*01:01, A*02:01, B*07:02, B*08:01, C*07:01, C*07:02	present	22.0579	no	no	yes	n.d.	see UGT2B17-A2	see UGT2B17-A2
UGT2B17-B44	UGT2B17	Annotated ORF	AELLNIPFLY	B*44:03	Gene deletion	n.a.	n.a.	HG00114	male	A*01:01, A*03:01, B*07:02, B*08:01, C*07:01, C*07:02	present	27.8168	no	no	yes	n.d.	see UGT2B17-A2	see UGT2B17-A2
UGT2B17-B44	UGT2B17	Annotated ORF	AELLNIPFLY	B*44:03	Gene deletion	n.a.	n.a.	HG00282	female	A*02:01, A*03:01, B*07:02, B*40:01, C*03:04, C*07:02	present	0	no	no	yes	n.d.	see UGT2B17-A2	see UGT2B17-A2
UGT2B17-B44	UGT2B17	Annotated ORF	AELLNIPFLY	B*44:03	Gene deletion	n.a.	n.a.	NA12005	male	A*29:02, A*02:01, B*07:02, B*27:03, C*07:02, C*01:02	present	29.581	no	no	yes	n.d.	see UGT2B17-A2	see UGT2B17-A2
UGT2B17-B44	UGT2B17	Annotated ORF	AELLNIPFLY	B*44:03	Gene deletion	n.a.	n.a.	NA12044	female	A*02:01, A*01:01, B*07:02, B*07:02, C*07:02, C*07:02	present	14.8809	no	no	yes	n.d.	see UGT2B17-A2	see UGT2B17-A2
UGT2B17-B44	UGT2B17	Annotated ORF	AELLNIPFLY	B*44:03	Gene deletion	n.a.	n.a.	NA12717	female	A*01:01, A*02:01, B*07:02, B*08:01, C*07:01, C*07:02	present	6.86173	no	no	yes	n.d.	see UGT2B17-A2	see UGT2B17-A2
UGT2B17-B44	UGT2B17	Annotated ORF	AELLNIPFLY	B*44:03	Gene deletion	n.a.	n.a.	NA12751	female	A*01:01, A*02:01, B*07:02, B*08:01, C*07:01, C*07:02	present	22.0579	no	no	yes	n.d.	see UGT2B17-A2	see UGT2B17-A2
UTA2-1	KIAA1551	Annotated ORF	QL[L/P]NSVLTL	A*02:01	rs2166807	T	C	HG00114	male	A*01:01, A*03:01, B*07:02, B*08:01, C*07:01, C*07:02	CC	16.0164	no	no	no	n.d.	no	n.a.
UTA2-1	KIAA1551	Annotated ORF	QL[L/P]NSVLTL	A*02:01	rs2166807	T	C	HG00282	female	A*02:01, A*03:01, B*07:02, B*40:01, C*03:04, C*07:02	TC	10.9811	yes	no	yes	n.d.	no	n.a.
UTA2-1	KIAA1551	Annotated ORF	QL[L/P]NSVLTL	A*02:01	rs2166807	T	C	NA12005	male	A*29:02, A*02:01, B*07:02, B*27:03, C*07:02, C*01:02	CC	14.4927	yes	no	no	n.d.	no	n.a.
UTA2-1	KIAA1551	Annotated ORF	QL[L/P]NSVLTL	A*02:01	rs2166807	T	C	NA12044	female	A*02:01, A*01:01, B*07:02, B*07:02, C*07:02, C*07:02	TC	16.8321	yes	no	yes	n.d.	yes	1742
UTA2-1	KIAA1551	Annotated ORF	QL[L/P]NSVLTL	A*02:01	rs2166807	T	C	NA12717	female	A*01:01, A*02:01, B*07:02, B*08:01, C*07:01, C*07:02	TC	24.2609	yes	no	yes	n.d.	no	n.a.
UTA2-1	KIAA1551	Annotated ORF	QL[L/P]NSVLTL	A*02:01	rs2166807	T	C	NA12751	female	A*01:01, A*02:01, B*07:02, B*08:01, C*07:01, C*07:02	TC	18.1667	yes	no	yes	n.d.	no	n.a.
UTY-B40	UTY	Annotated ORF	RESEEESVSL	B*40:01	Y-chromosome	n.a.	n.a.	HG00114	male	A*01:01, A*03:01, B*07:02, B*08:01, C*07:01, C*07:02	present	4.98277	no	no	yes	n.d.	no	n.a.
UTY-B40	UTY	Annotated ORF	RESEEESVSL	B*40:01	Y-chromosome	n.a.	n.a.	HG00282	female	A*02:01, A*03:01, B*07:02, B*40:01, C*03:04, C*07:02	absent	n.a.	yes	no	no	n.d.	n.a.	n.a.
UTY-B40	UTY	Annotated ORF	RESEEESVSL	B*40:01	Y-chromosome	n.a.	n.a.	NA12005	male	A*29:02, A*02:01, B*07:02, B*27:03, C*07:02, C*01:02	present	4.78974	no	no	yes	n.d.	no	n.a.
UTY-B40	UTY	Annotated ORF	RESEEESVSL	B*40:01	Y-chromosome	n.a.	n.a.	NA12044	female	A*02:01, A*01:01, B*07:02, B*07:02, C*07:02, C*07:02	absent	n.a.	no	no	no	n.d.	n.a.	n.a.
UTY-B40	UTY	Annotated ORF	RESEEESVSL	B*40:01	Y-chromosome	n.a.	n.a.	NA12717	female	A*01:01, A*02:01, B*07:02, B*08:01, C*07:01, C*07:02	absent	n.a.	no	no	no	n.d.	n.a.	n.a.
UTY-B40	UTY	Annotated ORF	RESEEESVSL	B*40:01	Y-chromosome	n.a.	n.a.	NA12751	female	A*01:01, A*02:01, B*07:02, B*08:01, C*07:01, C*07:02	absent	n.a.	no	no	no	n.d.	n.a.	n.a.
UTY-B8	UTY	Annotated ORF	LPHNHTDL	B*08:01	Y-chromosome	n.a.	n.a.	HG00114	male	A*01:01, A*03:01, B*07:02, B*08:01, C*07:01, C*07:02	present	4.98277	yes	no	yes	n.d.	no	n.a.
UTY-B8	UTY	Annotated ORF	LPHNHTDL	B*08:01	Y-chromosome	n.a.	n.a.	HG00282	female	A*02:01, A*03:01, B*07:02, B*40:01, C*03:04, C*07:02	absent	n.a.	no	no	no	n.d.	n.a.	n.a.
UTY-B8	UTY	Annotated ORF	LPHNHTDL	B*08:01	Y-chromosome	n.a.	n.a.	NA12005	male	A*29:02, A*02:01, B*07:02, B*27:03, C*07:02, C*01:02	present	4.78974	no	no	yes	n.d.	no	n.a.
UTY-B8	UTY	Annotated ORF	LPHNHTDL	B*08:01	Y-chromosome	n.a.	n.a.	NA12044	female	A*02:01, A*01:01, B*07:02, B*07:02, C*07:02, C*07:02	absent	n.a.	no	no	no	n.d.	n.a.	n.a.
UTY-B8	UTY	Annotated ORF	LPHNHTDL	B*08:01	Y-chromosome	n.a.	n.a.	NA12717	female	A*01:01, A*02:01, B*07:02, B*08:01, C*07:01, C*07:02	absent	n.a.	yes	no	no	n.d.	n.a.	n.a.
UTY-B8	UTY	Annotated ORF	LPHNHTDL	B*08:01	Y-chromosome	n.a.	n.a.	NA12751	female	A*01:01, A*02:01, B*07:02, B*08:01, C*07:01, C*07:02	absent	n.a.	yes	no	no	n.d.	n.a.	n.a.
ZAPHIR	ZNF419	Annotated ORF	IPR[D/G]SWWVEL	B*07:02	rs2074071	A	G	HG00114	male	A*01:01, A*03:01, B*07:02, B*08:01, C*07:01, C*07:02	AG	3.17569	yes	yes	yes	yes	see LB-ZNF419-2G	see LB-ZNF419-2G
ZAPHIR	ZNF419	Annotated ORF	IPR[D/G]SWWVEL	B*07:02	rs2074071	A	G	HG00282	female	A*02:01, A*03:01, B*07:02, B*40:01, C*03:04, C*07:02	AG	3.39937	yes	yes	yes	yes	see LB-ZNF419-2G	see LB-ZNF419-2G
ZAPHIR	ZNF419	Annotated ORF	IPR[D/G]SWWVEL	B*07:02	rs2074071	A	G	NA12005	male	A*29:02, A*02:01, B*07:02, B*27:03, C*07:02, C*01:02	GG	4.98024	yes	yes	no	no	see LB-ZNF419-2G	see LB-ZNF419-2G
ZAPHIR	ZNF419	Annotated ORF	IPR[D/G]SWWVEL	B*07:02	rs2074071	A	G	NA12044	female	A*02:01, A*01:01, B*07:02, B*07:02, C*07:02, C*07:02	AG	4.66612	yes	yes	yes	yes	see LB-ZNF419-2G	see LB-ZNF419-2G
ZAPHIR	ZNF419	Annotated ORF	IPR[D/G]SWWVEL	B*07:02	rs2074071	A	G	NA12717	female	A*01:01, A*02:01, B*07:02, B*08:01, C*07:01, C*07:02	GG	5.21365	yes	yes	no	no	see LB-ZNF419-2G	see LB-ZNF419-2G
ZAPHIR	ZNF419	Annotated ORF	IPR[D/G]SWWVEL	B*07:02	rs2074071	A	G	NA12751	female	A*01:01, A*02:01, B*07:02, B*08:01, C*07:01, C*07:02	AG	4.17955	yes	yes	yes	yes	see LB-ZNF419-2G	see LB-ZNF419-2G
